# Supplementary material for: On Biophysical Properties and Sensitivity to Gap Junction Blockers of Connexin 39 Hemichannels Expressed in HeLa Cells
Source: Front Physiol. 2017 Feb 9;8:38. doi: 10.3389/fphys.2017.00038 (PMC5298994; doi:10.3389/fphys.2017.00038)
Supplement: Supplementary file 1 [file Table1.XLS]

## Sheet: Sheet1
	Table S1. Raw data of all the calculated molecular descriptors for each tested molecule
	Descriptor*	Ethidium Bromide	DAPI	Evans Blue	Hexidium Iodide	Methylene Blue	Procion Orange MX2R	Propidium Iodide	Ethidium Homodimer-2	BBG
	nAcid	0	0	0	0	0	0	0	0	0
	ALogP	-0.9683	-2.9326	-4.7672	-2.5168	-1.2179	-2.971	-2.222	-5.8404	1.194
	ALogp2	0.937605	8.60014	22.7262	6.33428	1.48328	8.82684	4.93728	34.1103	1.42564
	AMR	108.121	81.3024	205.84	120.313	92.1026	164.268	136.144	252.994	250.82
	apol	53.5959	44.9955	105.271	65.9702	46.3623	78.5883	74.591	135.474	129.44
	naAromAtom	20	15	32	20	6	22	20	40	0
	nAromBond	23	17	35	23	6	23	23	46	0
	nAtom	44	38	82	56	38	58	65	116	107
	nHeavyAtom	24	21	58	28	20	45	31	58	59
	nH	20	17	24	28	18	13	34	58	48
	nB	0	0	0	0	0	0	0	0	0
	nC	21	16	34	25	16	24	27	50	47
	nN	3	5	6	3	3	6	4	8	3
	nO	0	0	14	0	0	10	0	0	7
	nS	0	0	4	0	1	3	0	0	2
	nP	0	0	0	0	0	0	0	0	0
	nF	0	0	0	0	0	0	0	0	0
	nCl	0	0	0	0	0	2	0	0	0
	nBr	0	0	0	0	0	0	0	0	0
	nI	0	0	0	0	0	0	0	0	0
	nX	0	0	0	0	0	2	0	0	0
	ATS0m	3638.46	3306.48	13801.5	4223.64	3942.95	12809.3	4714.46	8841.71	11265.2
	ATS1m	4265.19	3685.85	15126	4939.1	4065.15	12195.3	5540.43	10527	12797.2
	ATS2m	6251.72	5375.22	19287.3	7026.55	6098.38	16235.6	8060.91	15611.7	16649.7
	ATS3m	7184.68	5484.23	22215.1	7993.67	6807.78	17820.1	9307.91	17885.8	17802
	ATS4m	7427.8	4716.59	25132.3	8352.8	5616.15	21373.2	9389.73	18814.4	18259.9
	ATS5m	7702.43	3794.2	27030	9031.94	4839.98	18753.3	9817.21	20891.5	19022.3
	ATS6m	6768.36	3301.39	24371.1	8850.43	3481.14	17754.2	9799.73	20955.1	18284
	ATS7m	4735.65	2883.35	15112.2	7679.25	2559.47	18720.6	9340.41	19885.7	17970.3
	ATS8m	2318.44	2552.53	12582.7	5670.41	2081.28	18420.4	8326.19	17792.3	18338.1
	ATS0v	10245.5	8521.26	22022	12188.2	8662.5	16990.6	13465.1	24925.2	24835.5
	ATS1v	13106.1	10826.4	27588.7	15718	10721	20524.7	17267	32116	31296.5
	ATS2v	19511.9	15903.1	41306.4	23166.1	15842.8	30500	26024.6	49496.7	45348.2
	ATS3v	23153.1	17415.9	49111.5	27105.6	18417.3	35929.2	32207.6	61488.4	53381.4
	ATS4v	24637.1	15992.1	51942.6	28647.7	16909.7	38224.2	34606.9	65979.9	58116.3
	ATS5v	26561.4	13283.4	50283.9	31488.8	14509.4	36136.2	35775.6	72533.1	63280.9
	ATS6v	25400.2	11133.2	45445.5	32634	11626.5	32610.1	35565.7	77392.3	64125.6
	ATS7v	19571.9	9641.07	36777.2	30144.6	9155.8	31952.1	34413.9	75400.7	59350.8
	ATS8v	11293.7	8181.01	32447	24510	7982.75	31093.5	32358.6	69134.5	55331.1
	ATS0e	323.325	285.87	700.73	407.235	280.929	513.422	472.828	848.31	818.445
	ATS1e	356.742	312.264	714.408	443.846	305.009	516.984	514.094	934.39	860.974
	ATS2e	582.667	475.933	1197.98	753.585	518.835	889.712	895.986	1623.36	1493.01
	ATS3e	768.525	615.238	1455.96	1020.13	597.574	1024.52	1226.59	2260.24	1863.83
	ATS4e	844.322	694.882	1865.15	1099.04	704.253	1295.34	1482.45	2839.42	2191.04
	ATS5e	923.006	646.778	1920.06	1159.23	636.471	1359.85	1594.75	2913.21	2407.63
	ATS6e	1030.91	486.591	1875.85	1292.6	502.427	1193.6	1552.93	3255.45	2665.86
	ATS7e	1021.69	400.49	1586.5	1372.9	395.618	1110.07	1536.23	3632.62	2662.13
	ATS8e	788.929	376.942	1290.72	1290.1	338.309	1048.42	1523.43	3475.13	2421.23
	ATS0p	71.0892	58.2308	155.398	85.8017	64.6654	121.14	95.2571	174.913	177.372
	ATS1p	91.2914	73.9429	190.639	111.355	77.8926	140.951	122.596	225.689	222.375
	ATS2p	138.854	111.991	274.796	169.605	117.346	200.165	189.411	355.242	322.343
	ATS3p	167.824	126.578	338.36	203.338	142.281	247.956	242.477	461.351	392.628
	ATS4p	181.495	122.15	363.88	216.207	137.544	261.72	270.95	510.13	435.747
	ATS5p	198.379	104.444	344.531	237.451	122.253	248.134	281.488	552.069	480.192
	ATS6p	198.454	85.0101	295.943	252.589	98.739	226.716	277.67	603.223	502.163
	ATS7p	162.487	73.8601	254.068	241.706	69.555	216.389	270.598	606.024	475.635
	ATS8p	101.539	61.7871	232.951	205.246	63.4023	209.758	259.889	562.367	422.786
	ATS0i	6994.75	6228.51	13042.1	8981.27	6098.28	9227.26	10555.6	18754.9	16981.9
	ATS1i	6848.29	6141.2	12479.3	8580.45	5820.32	8901.17	10027	18142.4	15922.7
	ATS2i	11528.3	9368.87	21308.6	15225.2	10740	15740.8	18525.4	33189.5	29179.3
	ATS3i	15719.5	12543.4	26639.2	21627.7	11812.2	18537.4	25907.1	46904	37460
	ATS4i	17362.8	14933.1	35156	23441.8	15068.5	23751.1	32250.4	62358.3	44676.8
	ATS5i	18888.6	14502.4	36360	24302	13899.8	25353.2	35263.6	62659.5	49761.3
	ATS6i	21729.2	10671.5	34376.8	27311.4	10531.6	22232	33894	69699.4	55751.7
	ATS7i	22771.9	8507.11	31428.4	29900.9	8491.67	19787.4	33443.3	80674.8	57693.9
	ATS8i	18621.4	8256.54	25934.4	28932.1	7096.62	18419.3	33450.9	77369.9	51414.2
	ATS0s	128.472	141.472	863.976	145.472	92.0868	632.076	161.722	300.944	529.627
	ATS1s	144.222	141.944	282.383	165.222	111.049	193.578	185.472	344.694	298.83
	ATS2s	214.278	204	1087.86	251.028	167.198	819.272	283.528	531.556	806.204
	ATS3s	269.611	255.056	818.84	318.944	199.105	552.488	374.194	713.639	707.617
	ATS4s	283.056	260.778	1210.88	331.972	204.037	813.633	421.222	793.944	823.861
	ATS5s	314.5	215.667	1010.25	362	169.37	988.875	445	854.25	858.657
	ATS6s	350.667	166.833	2233.54	410.667	137.889	638.474	463.167	986.667	937.914
	ATS7s	336.778	150.889	967.648	431.611	130	1027.19	477.444	1060.64	819.852
	ATS8s	234.333	146.778	701.716	382.333	103.667	783.319	459.833	1004.83	906.784
	AATS0m	82.6922	87.0126	168.311	75.4222	103.762	220.851	72.5302	76.2216	105.283
	AATS1m	90.7487	92.1462	173.862	83.7136	101.629	196.699	81.477	85.5854	114.261
	AATS2m	80.1503	85.321	133.94	68.8878	89.6821	157.627	67.1742	72.2766	86.2677
	AATS3m	69.7542	67.7066	123.417	57.5084	86.1744	142.561	56.0718	58.642	72.3657
	AATS4m	65.1561	50.716	112.198	55.6853	58.5015	140.613	46.0281	48.2421	62.7488
	AATS5m	61.6194	43.1159	117.522	57.1642	54.9997	117.945	44.4218	52.6235	58.53
	AATS6m	48.0025	50.0211	113.884	50.0024	51.1932	126.816	46.0081	47.1962	50.7888
	AATS7m	33.5861	53.3954	78.3018	40.6309	49.2205	149.765	44.4782	39.6921	49.0993
	AATS8m	21.0767	51.0506	77.6711	31.6782	45.2453	154.793	39.8382	37.2223	56.9507
	AATS0v	232.852	224.244	268.562	217.647	227.96	292.941	207.155	214.873	232.108
	AATS1v	278.853	270.661	317.111	266.407	268.026	331.044	253.926	261.106	279.433
	AATS2v	250.152	252.43	286.85	227.118	232.983	296.117	216.872	229.151	234.965
	AATS3v	224.788	215.011	272.842	195.004	233.13	287.433	194.022	201.601	216.998
	AATS4v	216.115	171.958	231.887	190.985	176.143	251.475	169.642	169.179	199.712
	AATS5v	212.491	150.947	218.626	199.296	164.88	227.272	161.881	182.703	194.711
	AATS6v	180.144	168.684	212.362	184.373	170.978	232.93	166.975	174.307	178.127
	AATS7v	138.808	178.538	190.555	159.495	176.073	255.616	163.876	150.5	162.161
	AATS8v	102.67	163.62	200.29	136.927	173.538	261.29	154.826	144.633	171.836
	AATS0e	7.3483	7.5229	8.54549	7.27205	7.39288	8.85211	7.27428	7.31302	7.64902
	AATS1e	7.59027	7.8066	8.21158	7.52281	7.62523	8.33845	7.5602	7.59666	7.68727
	AATS2e	7.47009	7.5545	8.31931	7.38809	7.62993	8.63798	7.46655	7.51555	7.7358
	AATS3e	7.46141	7.59553	8.08868	7.33909	7.56423	8.19618	7.38908	7.41062	7.57653
	AATS4e	7.40633	7.47185	8.32656	7.32692	7.33597	8.52195	7.26691	7.28056	7.52935
	AATS5e	7.38405	7.34975	8.34808	7.33693	7.23262	8.55253	7.21605	7.33806	7.40808
	AATS6e	7.31141	7.3726	8.76566	7.30283	7.38863	8.52569	7.29074	7.3321	7.40516
	AATS7e	7.246	7.41649	8.22019	7.26402	7.60805	8.88058	7.31539	7.25074	7.27358
	AATS8e	7.17208	7.53883	7.96738	7.20729	7.35455	8.81026	7.28912	7.27014	7.51935
	AATS0p	1.61566	1.53239	1.8951	1.53217	1.70172	2.08863	1.46549	1.50787	1.65768
	AATS1p	1.94237	1.84857	2.19125	1.88738	1.94731	2.2734	1.80288	1.83487	1.98549
	AATS2p	1.78019	1.77764	1.9083	1.6628	1.72567	1.94335	1.57843	1.64464	1.67017
	AATS3p	1.62936	1.56269	1.87978	1.46287	1.80103	1.98364	1.4607	1.51263	1.59605
	AATS4p	1.59207	1.31344	1.62446	1.44138	1.43275	1.72184	1.32819	1.30803	1.49741
	AATS5p	1.58703	1.18687	1.49796	1.50286	1.38923	1.56059	1.2737	1.3906	1.47751
	AATS6p	1.40747	1.28803	1.38291	1.42705	1.45204	1.6194	1.30361	1.35861	1.3949
	AATS7p	1.15239	1.36778	1.31641	1.27887	1.3376	1.73111	1.28856	1.20963	1.29955
	AATS8p	0.923083	1.23574	1.43797	1.14662	1.37831	1.76267	1.24349	1.1765	1.313
	AATS0i	158.972	163.908	159.05	160.38	160.481	159.091	162.394	161.68	158.71
	AATS1i	145.708	153.53	143.44	145.431	145.508	143.567	147.456	147.5	142.167
	AATS2i	147.799	148.712	147.976	149.266	157.941	152.823	154.378	153.655	151.188
	AATS3i	152.617	154.856	147.996	155.595	149.522	148.299	156.067	153.783	152.277
	AATS4i	152.305	160.571	156.946	156.279	156.964	156.257	158.09	159.893	153.529
	AATS5i	151.109	164.8	158.087	153.81	157.953	159.454	159.564	157.833	153.112
	AATS6i	154.108	161.69	160.639	154.302	154.876	158.8	159.127	156.981	154.866
	AATS7i	161.503	157.539	162.841	158.206	163.301	158.299	159.254	161.028	157.634
	AATS8i	169.286	165.131	160.089	161.632	154.274	154.784	160.052	161.862	159.671
	AATS0s	2.91982	3.72295	10.5363	2.59772	2.42334	10.8979	2.48803	2.59435	4.94978
	AATS1s	3.06856	3.54861	3.24578	2.80038	2.77623	3.12223	2.72753	2.80239	2.66813
	AATS2s	2.74715	3.2381	7.55461	2.46106	2.45879	7.95409	2.36273	2.46091	4.17722
	AATS3s	2.61758	3.14883	4.54911	2.29456	2.52032	4.41991	2.25418	2.3398	2.87649
	AATS4s	2.48294	2.80406	5.40573	2.21315	2.12539	5.35285	2.06481	2.03575	2.83114
	AATS5s	2.516	2.45076	4.3924	2.29114	1.92466	6.21934	2.01357	2.15176	2.64202
	AATS6s	2.487	2.52778	10.4371	2.32015	2.02778	4.56053	2.17449	2.22222	2.60532
	AATS7s	2.38849	2.79424	5.01372	2.28366	2.5	8.21752	2.27354	2.11704	2.24003
	AATS8s	2.1303	2.93556	4.33158	2.13594	2.25362	6.58251	2.20016	2.10216	2.8161
	ATSC0c	0.447156	0.780749	1.83799	0.464653	0.35956	1.40855	0.590427	1.16639	1.10586
	ATSC1c	-0.222022	-0.564475	-1.0417	-0.222836	-0.0795813	-0.870686	-0.208778	-0.409639	-0.513869
	ATSC2c	0.0407005	0.386021	0.0159051	0.0239478	-0.107131	0.341628	-0.0458065	-0.169261	0.016518
	ATSC3c	-0.0750155	-0.234284	0.390235	-0.0571361	-0.0327565	-0.482903	-0.137808	-0.142131	0.0272728
	ATSC4c	0.0985617	-0.0628734	0.54857	0.0902857	-0.107485	0.380692	0.163572	0.442561	-0.160876
	ATSC5c	0.00309406	0.119445	-2.2983	0.00229583	0.223903	0.35194	0.0289581	-0.127444	-0.0243178
	ATSC6c	-0.0906995	-0.143433	1.92502	-0.0771831	-0.00199255	-0.613911	-0.121881	-0.424374	-0.0166363
	ATSC7c	0.00510698	0.239496	-0.596094	0.00699315	-0.139283	0.24488	0.0304509	0.359638	0.17946
	ATSC8c	-0.112064	-0.202672	0.18203	-0.105719	0.131835	-0.120821	-0.0170455	-0.0461585	0.237472
	ATSC0m	1391.75	1252.93	4595.71	1772.12	1814.42	4057.14	2069.99	3716.28	4810.85
	ATSC1m	41.4312	-61.2222	1176.28	64.0616	176.917	648.272	108.514	218.412	1126.16
	ATSC2m	226.656	228.56	1136.05	157.926	735.63	616.155	369.323	586.835	978.425
	ATSC3m	89.1819	-559.129	-425.639	411.605	-291.937	80.8255	-102.265	-1008.33	-537.836
	ATSC4m	-22.2117	-466.373	-860.903	437.14	65.8274	-169.637	47.8455	1632.72	-989.829
	ATSC5m	-509.469	267.983	1411.16	-10.2087	534.167	-430.743	903.635	601.072	-846.945
	ATSC6m	-1014.3	198.978	251.485	-705.399	-1585.18	-1305.23	70.4262	-2037.31	-1480.53
	ATSC7m	-652.442	-160.379	-466.98	-895.737	-686.939	-756.018	-510.558	-181.8	1671.32
	ATSC8m	68.2693	-89.0352	499.135	-852.931	-572.62	-1142.2	-895.509	-1307.58	696.513
	ATSC0v	2321.47	1888.4	3549.21	2998.02	2061.11	2229.91	3430.92	6115.6	5631.3
	ATSC1v	238.754	414.203	378.668	247.832	-46.2973	-42.2446	132.876	325.343	106.199
	ATSC2v	272.176	171.03	756.239	88.3162	1369.13	317.595	825.015	1743.38	825.393
	ATSC3v	310.177	-736.097	-1035.01	648.239	-593.293	-373.269	153.959	-1539.28	-119.434
	ATSC4v	-18.1419	-776.15	-1383.37	758.146	-210.191	-989.538	49.046	2500.12	-934.907
	ATSC5v	-845.967	411.016	-152.159	53.5079	341.233	85.5952	1176.67	1295.12	-771.379
	ATSC6v	-1922.61	306.18	-697.075	-1280.45	-876.734	44.7556	30.2391	-3343.9	-2605.7
	ATSC7v	-1308.44	-520.736	-17.2917	-1593.25	-532.493	99.1183	-983.398	-1129.29	391.622
	ATSC8v	208.799	-109.019	241.754	-1417.34	-1071.79	-280.954	-1500.49	-2893.08	2039.12
	ATSC0e	1.00794	1.40293	11.5738	1.10886	1.03454	8.52968	1.42668	2.7346	7.59579
	ATSC1e	-0.165244	-0.576166	1.04812	-0.125077	0.0805479	0.902277	-0.0539119	-0.165279	1.0476
	ATSC2e	0.0467436	0.503898	7.76766	0.0837	-0.396318	6.12359	-0.206506	-0.6998	4.51625
	ATSC3e	-0.220242	-0.592374	-0.553403	0.027669	-0.23017	-0.427629	-0.429208	-0.565697	-1.14435
	ATSC4e	0.0747376	-0.439271	-3.70718	0.202782	0.0517358	-0.960336	0.329169	1.12444	-1.79423
	ATSC5e	-0.0394948	0.343553	-5.52709	0.059984	0.716179	-3.4575	0.58602	-0.00498058	0.413397
	ATSC6e	-0.255276	-0.0443571	18.5024	-0.251359	-0.107936	-6.55175	-0.121974	-1.10166	1.13802
	ATSC7e	-0.194409	0.432592	-2.23319	-0.338149	-0.766574	1.84037	-0.314223	0.429687	2.41618
	ATSC8e	-0.153949	-0.308993	2.64941	-0.367219	0.0797182	-2.19417	-0.266194	-0.0850513	-0.948716
	ATSC0p	10.3279	8.30766	27.9946	13.2969	11.5599	20.4286	15.1463	27.0316	30.8529
	ATSC1p	1.32955	2.70951	-3.65143	1.31691	-0.314327	-5.92237	0.355611	1.07296	-3.03953
	ATSC2p	0.84063	0.511555	6.42844	-0.0804146	8.46952	4.31261	3.80132	8.75286	5.29073
	ATSC3p	1.55015	-2.93211	-8.49383	2.55621	-2.38643	-3.85401	1.21203	-6.3439	-1.42217
	ATSC4p	0.0447736	-3.53475	-1.89968	3.35021	-1.24679	-7.39275	0.389941	10.5031	-2.16605
	ATSC5p	-3.47378	1.86368	-10.8929	0.475475	2.19852	3.86305	4.33231	6.13473	-7.24383
	ATSC6p	-8.73546	1.13629	-5.36539	-5.74118	-10.8802	-3.27713	-0.235293	-14.42	-5.59121
	ATSC7p	-6.14705	-2.49708	3.88391	-7.07741	-1.15356	4.01622	-4.66439	-6.65682	-2.43707
	ATSC8p	0.998514	-0.591948	6.82512	-6.079	-4.83053	-5.82671	-6.36783	-13.957	3.86277
	ATSC0i	68.7239	63.6536	141.705	84.0037	62.9003	103.97	96.8493	177.132	160.312
	ATSC1i	10.3191	24.9066	20.0502	9.63228	-17.1602	-17.3425	-5.26556	-7.34016	-18.1286
	ATSC2i	-4.51237	5.28264	12.4712	-10.9704	46.2766	56.7248	18.1442	55.4749	20.2416
	ATSC3i	7.91267	-16.3172	-78.874	4.60011	-16.0603	-53.3682	11.5867	-28.3547	1.42492
	ATSC4i	4.78482	-27.3252	-21.8872	19.456	-9.81522	-27.8389	12.2768	55.8574	-9.86614
	ATSC5i	-10.2619	16.2381	-44.0007	9.48006	10.0642	-12.5011	8.72296	39.3812	-18.2171
	ATSC6i	-51.9232	-1.03473	-14.0356	-33.7283	-47.72	-19.6117	-12.8192	-78.7266	-26.74
	ATSC7i	-41.8651	-8.93384	20.0646	-40.4116	11.808	30.0731	-35.8724	-66.4135	-54.6864
	ATSC8i	3.8534	-11.2393	43.5677	-30.5497	-20.3199	-12.4874	-28.05	-97.4205	10.2538
	ATSC0s	20.7898	30.8575	363.259	22.9479	10.5942	262.052	24.8179	46.8975	202.296
	ATSC1s	-6.70031	-15.4545	-108.544	-4.48134	-1.30027	-65.2669	-5.09972	-10.4397	-51.3278
	ATSC2s	3.90235	12.0368	270.537	6.0408	2.67667	192.865	7.28182	14.5654	170.314
	ATSC3s	-3.42896	-7.35332	15.5981	1.57075	-1.78605	14.7969	0.846555	-8.49824	22.2934
	ATSC4s	-0.348628	-9.63798	-45.1489	3.41233	-5.82105	-49.3588	1.89102	14.2747	-28.7499
	ATSC5s	-0.12688	1.50115	-311.142	2.62413	1.90924	-37.8233	9.71214	15.4231	6.6052
	ATSC6s	-1.71899	3.22345	619.82	-0.572483	9.70746	-169.881	4.2564	-5.74085	-50.2502
	ATSC7s	-2.832	2.67917	-105.688	-3.41797	-8.41242	129.469	-1.32978	7.09256	32.9158
	ATSC8s	-7.4959	-2.83876	33.7486	-12.4501	-2.70397	-69.1487	-11.6138	-17.6907	27.2864
	AATSC0c	0.0101626	0.020546	0.0224145	0.00829738	0.00946211	0.0242853	0.0090835	0.0100551	0.0103351
	AATSC1c	-0.00472387	-0.0141119	-0.0119736	-0.00377689	-0.00198953	-0.0140433	-0.00307026	-0.0033304	-0.00458812
	AATSC2c	0.000521801	0.00612732	0	0	-0.00157545	0.00331677	0	-0.000783615	0
	AATSC3c	-0.000728306	-0.0028924	0.00216797	0	0	-0.00386322	-0.00083017	0	0
	AATSC4c	0.000864576	-0.000676058	0.00244897	0.000601905	-0.00111964	0.00250455	0.000801823	0.00113477	-0.000552839
	AATSC5c	0	0.00135733	-0.00999259	0	0.00254435	0.00221346	0	0	0
	AATSC6c	-0.000643259	-0.00217323	0.00899541	0	0	-0.00438508	-0.000572211	-0.000955797	0
	AATSC7c	0	0.00443512	-0.00308857	0	-0.00267853	0.00195904	0	0.00071784	0
	AATSC8c	-0.00101876	-0.00405345	0.00112364	-0.000590609	0.00286598	-0.0010153	0	0	0.00073749
	AATSC0m	31.6308	32.9719	56.0452	31.645	47.748	69.9506	31.846	32.0369	44.9612
	AATSC1m	0.881515	-1.53056	13.5204	1.08579	4.42293	10.456	1.59579	1.77571	10.055
	AATSC2m	2.90584	3.62793	7.88923	1.54829	10.8181	5.98208	3.07769	2.71683	5.06956
	AATSC3m	0.865844	-6.90283	-2.36466	2.96119	-3.69541	0.646604	-0.616053	-3.306	-2.18633
	AATSC4m	-0.19484	-5.01476	-3.84332	2.91427	0.685702	-1.11603	0.234537	4.18647	-3.40148
	AATSC5m	-4.07575	3.04526	6.13547	-0.0646121	6.07008	-2.70907	4.08884	1.51404	-2.60599
	AATSC6m	-7.19362	3.01481	1.17516	-3.9853	-23.3115	-9.32304	0.330639	-4.58854	-4.11259
	AATSC7m	-4.62725	-2.96998	-2.41959	-4.73935	-13.2104	-6.04814	-2.43123	-0.362875	4.56646
	AATSC8m	0.62063	-1.7807	3.08108	-4.76498	-12.4483	-9.59836	-4.28473	-2.73553	2.16308
	AATSC0v	52.7606	49.6946	43.2831	53.5361	54.2397	38.4467	52.7834	52.7207	52.629
	AATSC1v	5.07987	10.3551	4.3525	4.20054	-1.15743	-0.681364	1.95406	2.64507	0.948209
	AATSC2v	3.48943	2.71476	5.25166	0.865845	20.1343	3.08344	6.87513	8.07122	4.27665
	AATSC3v	3.01143	-9.08761	-5.75008	4.66359	-7.51004	-2.98615	0.927467	-5.04682	-0.485505
	AATSC4v	-0.159139	-8.3457	-6.17577	5.05431	-2.18949	-6.51012	0.240422	6.41057	-3.21274
	AATSC5v	-6.76774	4.67064	-0.66156	0.338658	3.87765	0.538334	5.32432	3.26226	-2.37347
	AATSC6v	-13.6356	4.63909	-3.25736	-7.23416	-12.8931	0.319683	0.141968	-7.53131	-7.23806
	AATSC7v	-9.27974	-9.64326	-0.0895943	-8.42987	-10.2402	0.792946	-4.68285	-2.25407	1.07001
	AATSC8v	1.89818	-2.18038	1.49231	-7.91813	-23.2998	-2.36096	-7.1794	-6.05247	6.33267
	AATSC0e	0.0229077	0.0369193	0.141144	0.019801	0.0272249	0.147063	0.0219489	0.0235741	0.0709887
	AATSC1e	-0.00351583	-0.0144041	0.0120474	-0.00211995	0.0020137	0.0145529	-0.000792822	-0.00134373	0.00935355
	AATSC2e	0.000599277	0.00799839	0.0539421	0.000820588	-0.00582821	0.0594524	-0.00172088	-0.00323982	0.0234003
	AATSC3e	-0.00213828	-0.00731326	-0.00307446	0	-0.00291354	-0.00342103	-0.00258559	-0.00185475	-0.00465181
	AATSC4e	0.000655593	-0.00472335	-0.0165499	0.00135188	0.000538915	-0.006318	0.00161357	0.00288317	-0.00616573
	AATSC5e	0	0.00390401	-0.0240308	0	0.0081384	-0.0217453	0.00265167	0	0.00127199
	AATSC6e	-0.00181047	-0.000672077	0.0864599	-0.00142011	-0.00158729	-0.0467982	-0.00057265	-0.00248122	0.00316117
	AATSC7e	-0.00137879	0.00801097	-0.0115709	-0.00178915	-0.0147418	0.0147229	-0.0014963	0.000857659	0.0066016
	AATSC8e	-0.00139954	-0.00617986	0.0163544	-0.0020515	0.00173301	-0.0184384	-0.00127366	-0.000177932	-0.00294632
	AATSC0p	0.234725	0.218623	0.341397	0.237445	0.304208	0.352217	0.23302	0.233031	0.288345
	AATSC1p	0.0282882	0.0677378	-0.0419705	0.0223205	-0.00785817	-0.0955221	0.00522957	0.00872327	-0.0271387
	AATSC2p	0.0107773	0.00811992	0.044642	-0.000788378	0.124552	0.04187	0.0316777	0.0405225	0.0274131
	AATSC3p	0.01505	-0.0361988	-0.047188	0.01839	-0.0302079	-0.0308321	0.00730141	-0.0207997	-0.0057812
	AATSC4p	0	-0.038008	-0.00848071	0.0223347	-0.0129874	-0.0486365	0.00191147	0.026931	-0.00744346
	AATSC5p	-0.0277902	0.0211782	-0.0473606	0.00300934	0.0249832	0.0242959	0.0196032	0.0154527	-0.0222887
	AATSC6p	-0.0619536	0.0172165	-0.0250719	-0.0324361	-0.160003	-0.0234081	-0.00110466	-0.0324775	-0.0155311
	AATSC7p	-0.0435961	-0.0462422	0.0201239	-0.0374466	-0.0221839	0.0321298	-0.0222114	-0.0132871	-0.00665867
	AATSC8p	0.0090774	-0.011839	0.0421304	-0.0339609	-0.105012	-0.048964	-0.0304681	-0.0291987	0.0119962
	AATSC0i	1.56191	1.67509	1.72811	1.50007	1.65527	1.79259	1.48999	1.527	1.49825
	AATSC1i	0.219556	0.622665	0.230462	0.163259	-0.429005	-0.279717	-0.0774347	-0.0596761	-0.161862
	AATSC2i	-0.0578509	0.0838514	0.0866059	-0.107553	0.680538	0.550726	0.151202	0.256828	0.104879
	AATSC3i	0.076822	-0.201447	-0.438189	0.0330943	-0.203295	-0.426946	0.0697992	-0.0929664	0.00579236
	AATSC4i	0.0419721	-0.29382	-0.0977108	0.129706	-0.102242	-0.18315	0.0601805	0.143224	-0.0339043
	AATSC5i	-0.0820954	0.184524	-0.191307	0.0600004	0.114366	-0.0786234	0.0394704	0.099197	-0.0560527
	AATSC6i	-0.36825	-0.0156777	-0.0655868	-0.190555	-0.701765	-0.140084	-0.0601842	-0.177312	-0.0742778
	AATSC7i	-0.296915	-0.165442	0.103962	-0.213818	0.227076	0.240585	-0.170821	-0.132562	-0.149416
	AATSC8i	0.0350309	-0.224786	0.268936	-0.170669	-0.441737	-0.104936	-0.134211	-0.203809	0.0318442
	AATSC0s	0.472495	0.812038	4.42999	0.409784	0.278795	4.51815	0.381815	0.404289	1.89061
	AATSC1s	-0.14256	-0.386362	-1.24764	-0.0759549	-0.0325068	-1.05269	-0.0749958	-0.0848756	-0.458284
	AATSC2s	0.0500301	0.19106	1.87873	0.0592235	0.0393627	1.87248	0.0606818	0.0674322	0.882456
	AATSC3s	-0.0332909	-0.0907817	0.0866561	0.0113003	-0.0226082	0.118375	0.00509973	-0.0278631	0.0906237
	AATSC4s	-0.00305814	-0.103634	-0.201558	0.0227488	-0.060636	-0.324729	0.0092697	0.0366017	-0.0987969
	AATSC5s	-0.00101504	0.0170586	-1.35279	0.0166084	0.0216959	-0.237882	0.0439463	0.0388491	0.0203237
	AATSC6s	-0.0121914	0.0488402	2.89635	-0.00323437	0.142757	-1.21344	0.0199831	-0.0129298	-0.139584
	AATSC7s	-0.0200851	0.0496143	-0.547606	-0.0180845	-0.161777	1.03575	-0.0063323	0.0141568	0.0899339
	AATSC8s	-0.0681445	-0.0567752	0.208325	-0.0695536	-0.0587819	-0.581081	-0.0555683	-0.0370098	0.0847404
	MATS1c	-0.464827	-0.686842	-0.534187	-0.45519	-0.210263	-0.578264	-0.338004	-0.331214	-0.443935
	MATS2c	0.051345	0.298224	0.00492771	0.028296	-0.166501	0.136575	-0.0420235	-0.077932	0.00828106
	MATS3c	-0.071665	-0.140776	0.0967216	-0.0495398	-0.043821	-0.159076	-0.0913932	-0.0463448	0.010727
	MATS4c	0.085074	-0.0329045	0.109258	0.0725415	-0.118329	0.10313	0.0882725	0.112855	-0.0534914
	MATS5c	0.00243564	0.0660626	-0.445808	0.00175122	0.268899	0.091144	0.0144253	-0.0319259	-0.0072398
	MATS6c	-0.0632964	-0.105774	0.40132	-0.0525542	-0.00309679	-0.180565	-0.0629945	-0.0950559	-0.00447137
	MATS7c	0.00356401	0.215863	-0.137793	0.00445933	-0.283079	0.0806679	0.0159635	0.0713906	0.0474428
	MATS8c	-0.100246	-0.197286	0.0501299	-0.0711802	0.302891	-0.0418072	-0.00897865	-0.00960367	0.0713578
	MATS1m	0.0278689	-0.04642	0.241242	0.0343116	0.0926308	0.149477	0.0501096	0.0554269	0.223638
	MATS2m	0.0918676	0.110031	0.140766	0.0489269	0.226566	0.0855186	0.0966428	0.0848031	0.112754
	MATS3m	0.0273735	-0.209355	-0.042192	0.0935752	-0.077394	0.00924372	-0.0193448	-0.103193	-0.0486269
	MATS4m	-0.00615981	-0.152092	-0.0685753	0.0920925	0.0143609	-0.0159546	0.00736472	0.130676	-0.0756535
	MATS5m	-0.128854	0.0923593	0.109474	-0.00204178	0.127127	-0.0387284	0.128394	0.0472591	-0.0579607
	MATS6m	-0.227425	0.0914358	0.0209681	-0.125938	-0.488219	-0.13328	0.0103824	-0.143227	-0.0914697
	MATS7m	-0.14629	-0.0900761	-0.0431721	-0.149766	-0.276669	-0.086463	-0.0763433	-0.0113268	0.101564
	MATS8m	0.0196211	-0.0540067	0.0549749	-0.150576	-0.260708	-0.137216	-0.134545	-0.0853868	0.04811
	MATS1v	0.0962816	0.208374	0.100559	0.0784618	-0.0213392	-0.0177223	0.0370203	0.0501713	0.0180169
	MATS2v	0.0661371	0.0546289	0.121333	0.0161731	0.37121	0.0802005	0.130252	0.153094	0.0812603
	MATS3v	0.0570772	-0.182869	-0.132848	0.0871112	-0.13846	-0.0776699	0.0175712	-0.0957276	-0.00922506
	MATS4v	-0.00301625	-0.16794	-0.142683	0.0944094	-0.0403669	-0.169329	0.00455487	0.121595	-0.0610451
	MATS5v	-0.128273	0.0939867	-0.0152845	0.00632579	0.0714911	0.0140021	0.100871	0.0618781	-0.0450982
	MATS6v	-0.258442	0.0933519	-0.0752572	-0.135127	-0.237707	0.00831496	0.00268963	-0.142853	-0.13753
	MATS7v	-0.175884	-0.19405	-0.00206996	-0.157462	-0.188796	0.0206246	-0.0887182	-0.042755	0.0203311
	MATS8v	0.0359772	-0.0438755	0.0344779	-0.147903	-0.429571	-0.0614087	-0.136016	-0.114803	0.120327
	MATS1e	-0.153478	-0.390153	0.0853552	-0.107063	0.0739653	0.0989563	-0.0361212	-0.0570003	0.131761
	MATS2e	0.0261605	0.216645	0.382176	0.0414418	-0.214077	0.404263	-0.078404	-0.137431	0.329634
	MATS3e	-0.0933431	-0.198088	-0.0217824	0.0100529	-0.107018	-0.0232623	-0.1178	-0.0786772	-0.0655289
	MATS4e	0.0286189	-0.127937	-0.117255	0.0682733	0.0197949	-0.042961	0.0735148	0.122302	-0.0868551
	MATS5e	-0.0137927	0.105745	-0.170257	0.0191731	0.298933	-0.147863	0.120811	-0.000532174	0.0179182
	MATS6e	-0.0790332	-0.018204	0.612564	-0.071719	-0.058303	-0.318218	-0.0260901	-0.105252	0.0445306
	MATS7e	-0.0601889	0.216986	-0.0819795	-0.0903565	-0.541483	0.100113	-0.068172	0.0363814	0.0929951
	MATS8e	-0.0610946	-0.167388	0.11587	-0.103606	0.0636552	-0.125377	-0.0580282	-0.00754775	-0.0415041
	MATS1p	0.120517	0.309839	-0.122937	0.0940029	-0.0258316	-0.271203	0.0224426	0.0374339	-0.0941188
	MATS2p	0.0459147	0.0371413	0.130763	-0.00332025	0.40943	0.118876	0.135944	0.173893	0.0950707
	MATS3p	0.0641178	-0.165577	-0.13822	0.0774493	-0.0993003	-0.0875373	0.0313338	-0.089257	-0.0200496
	MATS4p	0.00167324	-0.173852	-0.0248412	0.0940627	-0.0426926	-0.138087	0.00820305	0.115568	-0.0258144
	MATS5p	-0.118395	0.096871	-0.138726	0.0126738	0.0821254	0.0689801	0.0841266	0.0663118	-0.0772988
	MATS6p	-0.263942	0.07875	-0.0734392	-0.136604	-0.525967	-0.0664593	-0.00474062	-0.13937	-0.0538631
	MATS7p	-0.185733	-0.211516	0.0589457	-0.157706	-0.0729235	0.0912215	-0.0953197	-0.0570184	-0.0230927
	MATS8p	0.0386725	-0.0541525	0.123406	-0.143026	-0.345197	-0.139017	-0.130753	-0.125299	0.0416036
	MATS1i	0.140569	0.371719	0.133361	0.108835	-0.259175	-0.156041	-0.05197	-0.0390805	-0.108034
	MATS2i	-0.0370387	0.0500577	0.050116	-0.0716987	0.411134	0.307224	0.101478	0.168191	0.0700012
	MATS3i	0.0491848	-0.12026	-0.253566	0.0220619	-0.122817	-0.238173	0.0468454	-0.0608816	0.00386609
	MATS4i	0.0268724	-0.175405	-0.0565421	0.0864671	-0.0617675	-0.102171	0.0403899	0.0937941	-0.0226293
	MATS5i	-0.052561	0.110158	-0.110703	0.0399985	0.069092	-0.0438602	0.0264904	0.0649618	-0.0374122
	MATS6i	-0.235769	-0.00935931	-0.0379529	-0.127031	-0.423958	-0.078146	-0.0403924	-0.116118	-0.0495765
	MATS7i	-0.190098	-0.0987656	0.0601592	-0.142539	0.137184	0.134211	-0.114646	-0.0868118	-0.0997276
	MATS8i	0.0224283	-0.134193	0.155625	-0.113774	-0.266867	-0.0585388	-0.0900748	-0.13347	0.0212543
	MATS1s	-0.301717	-0.475793	-0.281634	-0.185353	-0.116597	-0.232992	-0.19642	-0.209938	-0.2424
	MATS2s	0.105885	0.235284	0.424094	0.144524	0.141189	0.414436	0.15893	0.166792	0.466756
	MATS3s	-0.0704577	-0.111795	0.0195613	0.0275763	-0.0810924	0.0262	0.0133566	-0.0689188	0.0479335
	MATS4s	-0.00647233	-0.127622	-0.0454985	0.0555142	-0.217493	-0.0718722	0.024278	0.0905335	-0.0522565
	MATS5s	-0.00214825	0.0210071	-0.305372	0.0405297	0.0778201	-0.0526505	0.115099	0.0960924	0.0107498
	MATS6s	-0.0258023	0.0601452	0.653806	-0.00789285	0.512048	-0.268569	0.0523371	-0.0319817	-0.0738299
	MATS7s	-0.0425086	0.0610984	-0.123613	-0.0441317	-0.580273	0.229243	-0.0165848	0.0350165	0.0475687
	MATS8s	-0.144223	-0.0699169	0.047026	-0.169732	-0.210842	-0.128611	-0.145537	-0.091543	0.0448216
	GATS1c	1.59988	1.80575	1.68297	1.62384	1.38505	1.75211	1.63883	1.62433	1.65158
	GATS2c	0.913164	0.383023	0.703355	0.926347	1.87901	0.690777	1.42966	1.47269	1.09915
	GATS3c	1.19239	1.00219	0.723739	1.11144	1.10324	1.03103	1.26575	1.08477	1.11163
	GATS4c	0.923271	0.908937	0.874131	1.04214	0.878225	0.839765	0.796505	0.810058	0.904216
	GATS5c	0.8584	0.720035	1.51479	1.00109	0.323436	0.849455	0.732895	1.04369	0.719071
	GATS6c	0.823749	0.85264	0.684243	0.946536	0.81539	1.1305	1.05481	1.04606	0.621974
	GATS7c	0.883861	0.532507	0.855445	0.967642	1.83215	0.987252	1.09866	0.803262	0.604954
	GATS8c	1.18431	1.2467	0.614396	1.06959	0.666196	1.21462	1.1071	1.01467	0.983307
	GATS1m	0.865382	0.927706	0.816791	0.947237	0.768526	0.714675	0.987497	0.940524	0.813904
	GATS2m	0.817335	0.745202	0.482996	0.922553	0.767735	0.507	0.931847	0.921168	0.696153
	GATS3m	0.91687	1.11122	0.810983	0.893837	1.19595	0.718662	1.0297	1.09011	0.933596
	GATS4m	0.945582	1.10999	0.965317	0.895045	1.00885	0.879981	0.9745	0.858008	0.908381
	GATS5m	1.05638	0.908539	0.964507	0.980131	0.943691	0.908367	0.844906	0.943368	0.907971
	GATS6m	1.17614	0.883083	0.896194	1.09852	2.17539	1.22767	0.980926	1.12919	0.877683
	GATS7m	1.15209	1.02366	0.864684	1.13003	0.941744	1.03481	1.07358	0.999563	0.812051
	GATS8m	1.04593	1.05214	0.719156	1.13331	0.881716	1.1524	1.12556	1.08048	0.995843
	GATS1v	0.813417	0.69901	0.791102	0.921777	0.960498	0.826815	1.01211	0.956017	0.970177
	GATS2v	0.879022	0.941071	0.72676	0.989684	0.549748	0.686608	0.878944	0.834277	0.859326
	GATS3v	0.88404	1.13774	1.03748	0.896374	1.10823	0.991841	0.986837	1.09973	0.983143
	GATS4v	0.961277	1.14381	1.08049	0.888816	1.03351	1.13812	1.00195	0.875711	1.04241
	GATS5v	1.09169	0.91647	1.03464	0.986141	0.95619	1.0632	0.902608	0.934972	1.05844
	GATS6v	1.23723	0.917254	1.00427	1.12786	1.30242	1.10939	0.990279	1.14219	1.14266
	GATS7v	1.16831	1.19805	1.03913	1.13643	1.0371	0.920593	1.07444	1.03565	1.02571
	GATS8v	0.975396	0.990346	1.03763	1.1205	1.36673	1.02703	1.11872	1.09734	0.881581
	GATS1e	1.28555	1.53479	0.522604	1.27042	0.948458	0.498385	1.30865	1.31592	0.481919
	GATS2e	0.893246	0.465144	0.427996	0.886441	1.68755	0.426837	1.39034	1.44275	0.609016
	GATS3e	1.2076	1.12107	0.657905	1.08348	1.16224	0.696203	1.28425	1.12044	0.784309
	GATS4e	0.924729	1.04798	0.968002	1.01326	0.827267	0.898722	0.814895	0.820639	0.8535
	GATS5e	0.861715	0.752849	1.12931	0.971404	0.355034	1.14651	0.684159	1.01481	0.53892
	GATS6e	0.889237	0.828869	0.588458	0.993154	0.992338	1.29175	1.04539	1.08369	0.585695
	GATS7e	1.03219	0.535201	1.02128	1.09143	2.18397	0.968651	1.17438	0.893944	0.373915
	GATS8e	1.17918	1.30067	0.626414	1.09619	0.714395	1.18461	1.12137	1.03261	0.9411
	GATS1p	0.818433	0.650789	1.35076	0.929942	0.94984	1.37858	1.05225	0.997347	1.24284
	GATS2p	0.920733	1.0168	0.658932	1.02599	0.540826	0.602775	0.884631	0.828347	0.798615
	GATS3p	0.889306	1.15485	1.03879	0.911283	1.19971	0.942537	0.982081	1.10795	0.976109
	GATS4p	0.968558	1.15493	0.946942	0.893589	1.06984	1.077	1.00527	0.882843	0.938714
	GATS5p	1.09581	0.898819	1.18449	0.989001	0.99877	0.873943	0.923572	0.936209	1.02379
	GATS6p	1.24851	0.929697	0.976846	1.13738	2.03811	1.10561	1.00092	1.14587	0.93776
	GATS7p	1.16767	1.23116	0.70273	1.1374	0.740335	0.893745	1.08302	1.04766	0.991458
	GATS8p	0.945951	0.989446	0.613187	1.11045	1.08608	1.26857	1.11437	1.10308	0.971868
	GATS1i	0.962243	0.84227	1.01166	1.04478	1.36593	1.29864	1.28262	1.24903	1.23974
	GATS2i	1.07364	1.05128	0.920375	1.13986	0.714066	0.715745	1.04296	0.977484	0.988459
	GATS3i	0.994398	1.19906	1.30236	1.01312	1.22652	1.256	1.04384	1.14377	1.05997
	GATS4i	0.984844	1.14958	1.11234	0.941677	1.02688	1.13839	0.967669	0.89339	1.03012
	GATS5i	1.04923	0.780783	1.12138	0.996388	0.846906	1.00566	0.943919	0.96312	1.03062
	GATS6i	1.19606	0.931281	0.993022	1.14141	1.48268	1.03563	1.05572	1.14288	1.01202
	GATS7i	1.12911	1.06403	0.88857	1.13031	0.930232	0.84404	1.14202	1.05168	1.05977
	GATS8i	0.895016	1.1111	0.803195	1.06626	1.19689	1.043	1.09872	1.10585	0.989256
	GATS1s	1.39111	1.59667	0.901641	1.32475	1.08011	0.814172	1.35997	1.35511	0.763591
	GATS2s	0.543966	0.383827	0.385917	0.534892	0.826231	0.388184	0.532172	0.505505	0.351113
	GATS3s	0.902521	0.979892	0.568053	0.818788	1.17785	0.577934	0.811478	0.884161	0.467386
	GATS4s	0.68919	0.986146	0.852385	0.658214	1.25716	0.899153	0.672435	0.577759	0.797525
	GATS5s	0.669678	0.771745	1.24611	0.660702	0.767326	1.07069	0.572414	0.562767	0.541741
	GATS6s	0.920274	0.662361	0.53473	0.904793	0.551748	1.2218	0.846813	0.860494	0.709915
	GATS7s	1.2925	0.70377	0.983326	1.20717	2.11936	0.888327	1.19149	0.970611	0.372458
	GATS8s	1.55856	1.14843	0.555534	1.43231	0.936386	1.28663	1.36565	1.16466	0.817835
	SpAbs_DzZ	133.955	135.684	805.95	207.58	111.287	461.746	250.136	899.97	955.038
	SpMax_DzZ	67.1538	68.1994	404.538	103.966	55.7709	232.471	125.316	450.405	476.708
	SpDiam_DzZ	87.605	103.08	652.754	140.3	80.3525	360.886	176.18	716.895	645.466
	SpAD_DzZ	134.312	136.331	811.625	207.948	112.13	466.574	250.634	900.995	957.42
	SpMAD_DzZ	5.59633	6.49194	13.9935	7.4267	5.6065	10.3683	8.08497	15.5344	16.2275
	EE_DzZ	67.1538	68.1994	404.538	103.966	55.7709	232.471	125.316	450.405	476.708
	SM1_DzZ	0.428571	0.714286	6.85714	0.428571	1.05357	6.52626	0.571429	1.14286	3.42857
	VE1_DzZ	0.0988403	0.0982401	0	0.82702	0.0459386	0.260706	0.664399	0.00149808	0.052367
	VE2_DzZ	0.00411835	0.0046781	0	0.0295364	0.00229693	0.00579347	0.0214322	0	0.000887576
	VE3_DzZ	-5.5542	-4.87272	-204.35	-0.531794	-6.1609	-6.04963	-1.26751	-37.7207	-17.4019
	VR1_DzZ	812.78	279.085	928.506	271.962	299.587	702.928	300.588	724.748	918.893
	VR2_DzZ	33.8658	13.2897	16.0087	9.71291	14.9794	15.6206	9.69638	12.4957	15.5745
	VR3_DzZ	16.0811	11.8262	39.6347	15.6958	11.4048	29.4986	17.6878	38.1978	40.2567
	SpAbs_Dzm	133.969	135.698	806.057	207.6	111.297	461.671	250.176	900.133	955.132
	SpMax_Dzm	67.1604	68.205	404.586	103.976	55.775	232.438	125.335	450.486	476.752
	SpDiam_Dzm	87.6146	103.089	652.841	140.314	80.3557	360.872	176.21	717.034	645.523
	SpAD_Dzm	134.325	136.342	811.723	207.967	112.14	466.505	250.672	901.155	957.511
	SpMAD_Dzm	5.59688	6.49249	13.9952	7.42738	5.60698	10.3668	8.08621	15.5372	16.229
	EE_Dzm	67.1604	68.205	404.586	103.976	55.775	232.438	125.335	450.486	476.752
	SM1_Dzm	0.427501	0.712501	6.84615	0.427501	1.05286	6.5461	0.570001	1.14	3.42308
	VE1_Dzm	0.0987677	0.0982023	0	0.826993	0.0460441	0.260028	0.664519	0.00149407	0.052341
	VE2_Dzm	0.00411532	0.0046763	0	0.0295355	0.00230221	0.00577841	0.0214361	0	0.000887136
	VE3_Dzm	-5.55596	-4.87352	-195.771	-0.531884	-6.15631	-6.06134	-1.26694	-37.7362	-17.4048
	VR1_Dzm	804.989	279.395	928.601	271.949	299.871	702.349	300.523	724.761	918.895
	VR2_Dzm	33.5412	13.3045	16.0104	9.71246	14.9935	15.6077	9.69428	12.4959	15.5745
	VR3_Dzm	16.058	11.8285	39.6353	15.6957	11.4067	29.4949	17.6871	38.1979	40.2567
	SpAbs_Dzv	153.623	152.895	1042.83	234.611	145.865	640.91	303.044	1113.26	1114.59
	SpMax_Dzv	75.8901	75.649	517.979	116.384	72.4608	317.726	150.44	554.69	554.096
	SpDiam_Dzv	100.435	114.683	825.585	158.921	105.466	485.949	215.631	895.912	742.964
	SpAD_Dzv	153.383	152.058	1039.04	234.269	145.545	637.516	302.509	1112.12	1112.4
	SpMAD_Dzv	6.39097	7.24087	17.9145	8.36673	7.27724	14.167	9.75835	19.1745	18.8542
	EE_Dzv	75.8901	75.649	517.979	116.384	72.4608	317.726	150.44	554.69	554.096
	SM1_Dzv	-0.957974	-1.59662	-6.87155	-0.957974	-0.800395	-5.26658	-1.2773	-2.5546	-3.43578
	VE1_Dzv	0.0103654	0.049267	0	0.802206	0.0916057	0.201036	0.790693	0.00273135	0.0757767
	VE2_Dzv	0	0.00234605	0	0.0286502	0.00458028	0.00446746	0.0255062	0	0.00128435
	VE3_Dzv	-10.9663	-6.32205	-195.92	-0.61709	-4.78052	-7.21923	-0.728022	-34.2372	-15.2218
	VR1_Dzv	308.533	206.821	1076.28	267.144	220.822	774.881	266.697	745.552	937.86
	VR2_Dzv	12.8555	9.84864	18.5566	9.54085	11.0411	17.2196	8.60314	12.8543	15.8959
	VR3_Dzv	13.7564	11.1969	40.4914	15.6458	10.7947	29.9372	17.317	38.3619	40.3772
	SpAbs_Dze	134.057	135.78	857.962	207.724	125.338	500.766	250.425	901.153	981.568
	SpMax_Dze	67.202	68.2407	431.284	104.036	62.7428	252.115	125.456	450.99	490.443
	SpDiam_Dze	87.6746	103.144	681.968	140.403	93.5146	381.709	176.399	717.899	660.946
	SpAD_Dze	134.408	136.415	862.409	208.085	125.732	504.078	250.913	902.159	983.349
	SpMAD_Dze	5.60032	6.49593	14.8691	7.43161	6.2866	11.2017	8.09397	15.5545	16.6669
	EE_Dze	67.202	68.2407	431.284	104.036	62.7428	252.115	125.456	450.99	490.443
	SM1_Dze	0.420789	0.701315	4.60593	0.420789	0.492145	3.96016	0.561052	1.1221	2.30296
	VE1_Dze	0.0983128	0.0979653	0	0.826826	0.00150372	0.164711	0.665273	0.00146901	0.0763401
	VE2_Dze	0.00409637	0.00466502	0	0.0295295	0	0.00366025	0.0214604	0	0.0012939
	VE3_Dze	-5.56704	-4.8786	-207.759	-0.532451	-12.9996	-8.11602	-1.26343	-37.8343	-15.1781
	VR1_Dze	762.439	281.381	936.429	271.87	303.883	650.142	300.118	724.847	925.235
	VR2_Dze	31.7683	13.3991	16.1453	9.70964	15.1942	14.4476	9.68123	12.4974	15.6819
	VR3_Dze	15.9277	11.8434	39.684	15.6949	11.4333	29.1474	17.6829	38.1986	40.2973
	SpAbs_Dzp	162.706	160.398	1115.64	246.808	150.116	694.077	326.45	1206.01	1174.52
	SpMax_Dzp	79.7265	78.9038	549.538	121.777	73.9898	340.847	161.338	599.646	581.543
	SpDiam_Dzp	106.136	119.797	883.9	167.072	105.851	528.12	232.769	973.052	777.969
	SpAD_Dzp	162.317	159.041	1108.33	246.253	149.664	687.832	325.581	1204.15	1169.69
	SpMAD_Dzp	6.76322	7.5734	19.1092	8.79474	7.48321	15.2852	10.5026	20.7612	19.8252
	EE_Dzp	79.7265	78.9038	549.538	121.777	73.9898	340.847	161.338	599.646	581.543
	SM1_Dzp	-1.55455	-2.59091	-16.5647	-1.55455	-1.13041	-12.1917	-2.07273	-4.14545	-8.28233
	VE1_Dzp	0.0223378	0.0287269	0	0.796009	0.157272	0.226537	0.831364	0.00410553	0.0377829
	VE2_Dzp	0.00093074	0.00136795	0	0.0284289	0.00786362	0.00503414	0.0268182	0	0.000640389
	VE3_Dzp	-9.12354	-7.45484	-198.541	-0.638806	-3.69955	-6.68182	-0.57253	-31.8734	-19.3278
	VR1_Dzp	298.721	193.8	1142.43	268.005	197.405	608.812	261.371	755.724	950.938
	VR2_Dzp	12.4467	9.22855	19.6971	9.57161	9.87024	13.5292	8.43132	13.0297	16.1176
	VR3_Dzp	13.6788	11.0603	40.8373	15.6548	10.5705	28.8518	17.2544	38.4405	40.4589
	SpAbs_Dzi	130.736	132.657	851.821	203.026	125.809	494.773	241.009	862.445	974.266
	SpMax_Dzi	65.629	66.8914	427.625	101.773	62.8375	248.584	120.877	431.856	486.507
	SpDiam_Dzi	85.4182	101.061	669.527	137.04	95.032	372.316	169.225	685.038	654.23
	SpAD_Dzi	131.299	133.676	855.131	203.605	126.28	497.31	241.793	864.061	975.603
	SpMAD_Dzi	5.47081	6.3655	14.7436	7.27161	6.31402	11.0513	7.79979	14.8976	16.5356
	EE_Dzi	65.629	66.8914	427.625	101.773	62.8375	248.584	120.877	431.856	486.507
	SM1_Dzi	0.675749	1.12625	3.42777	0.675749	0.588848	3.08546	0.900998	1.802	1.71389
	VE1_Dzi	0.115322	0.106933	0	0.8336	0.0309289	0.108691	0.635365	0.0024608	0.0758518
	VE2_Dzi	0.00480506	0.00509207	0	0.0297714	0.00154645	0.00241536	0.0204956	0	0.00128562
	VE3_Dzi	-5.18407	-4.69465	-195.996	-0.509604	-6.95213	-9.9866	-1.40602	-34.8422	-15.2159
	VR1_Dzi	913.118	235.26	915.934	275.902	384.608	647.263	322.808	721.771	927.622
	VR2_Dzi	38.0466	11.2029	15.792	9.85363	19.2304	14.3836	10.4132	12.4443	15.7224
	VR3_Dzi	16.3605	11.4675	39.5557	15.7361	11.9045	29.1274	17.9089	38.1739	40.3125
	SpAbs_Dzs	144.398	134.868	1245.16	240.787	204.806	799.454	310.815	1212.76	1291.02
	SpMax_Dzs	72.0598	68.362	617.924	120.076	97.7133	395.655	155.008	605.694	641.378
	SpDiam_Dzs	95.1782	103.902	873.658	170.582	161.044	541.889	228.856	1000.16	848.792
	SpAD_Dzs	144.872	136.563	1242.75	241.255	203.816	796.481	311.185	1213.55	1287.89
	SpMAD_Dzs	6.03632	6.50301	21.4267	8.61624	10.1908	17.6996	10.0382	20.9232	21.8287
	EE_Dzs	72.0598	68.362	617.924	120.076	97.7133	395.655	155.008	605.694	641.378
	SM1_Dzs	0.946561	2.3	-5.54099	0.860889	-1.51786	-5.20399	0.614815	1.30311	-4.58232
	VE1_Dzs	0.106144	0.0925149	0.00391018	1.08133	0.160579	0.57007	0.937512	0.00192084	0.293305
	VE2_Dzs	0.00442268	0.00440547	0	0.038619	0.00802893	0.0126682	0.0302423	0	0.00497126
	VE3_Dzs	-5.38309	-4.99881	-32.1562	0.218944	-3.65794	-2.52898	-0.20003	-36.2789	-7.23661
	VR1_Dzs	1156.61	224.735	953.628	276.985	339.013	756.185	261.356	703.997	994.185
	VR2_Dzs	48.192	10.7017	16.4419	9.89232	16.9506	16.8041	8.43084	12.1379	16.8506
	VR3_Dzs	16.9278	11.3713	39.7896	15.7471	11.6521	29.8273	17.2542	38.0293	40.7213
	nBase	0	4	0	0	0	0	1	2	0
	BCUTw-1l	11.85	11.9779	11.999	11.89	11.9985	11.9985	11.85	11.85	11.89
	BCUTw-1h	14.0051	14.0251	31.9763	14.0051	31.9726	34.9702	14.0061	14.0103	31.9731
	BCUTc-1l	-0.339997	-0.469557	-0.358537	-0.339736	-0.377202	-0.286032	-0.346339	-0.348155	-0.367235
	BCUTc-1h	0.0935366	0.161093	0.447611	0.0582996	0.0960212	0.37945	0.0937194	0.0950486	0.376516
	BCUTp-1l	6.02018	5.84339	6.44101	5.19221	6.23464	6.18327	5.99918	6.06994	4.92684
	BCUTp-1h	12.3739	10.0868	12.7861	12.6686	12.4983	13.3371	12.7685	12.7807	13.6435
	nBonds	27	23	63	31	22	49	34	65	64
	nBonds2	47	40	87	59	40	62	68	123	112
	nBondsS	37	31	61	49	33	42	58	103	89
	nBondsS2	24	21	42	36	30	30	45	77	89
	nBondsS3	4	4	18	8	12	17	11	19	41
	nBondsD	10	9	26	10	7	20	10	20	23
	nBondsD2	0	2	10	0	4	9	0	0	23
	nBondsT	0	0	0	0	0	0	0	0	0
	nBondsQ	0	0	0	0	0	0	0	0	0
	nBondsM	23	19	45	23	10	32	23	46	23
	bpol	22.5241	16.6045	57.293	31.2698	27.2377	44.9117	40.469	70.006	73.8779
	SpMax1_Bhm	4.18454	4.11027	4.78025	4.1852	4.11675	4.76508	4.1853	4.18534	4.73668
	SpMax2_Bhm	3.78179	3.81949	4.78025	3.7818	3.737	4.73806	3.7818	4.18526	4.73666
	SpMax3_Bhm	3.6568	3.52037	4.69899	3.65846	3.46285	4.72183	3.68054	3.78181	3.96772
	SpMax4_Bhm	3.35592	3.28224	4.69899	3.46941	3.20003	4.04784	3.64759	3.7818	3.82019
	SpMax5_Bhm	3.02956	2.98784	4.00293	3.29051	3.12099	3.90321	3.35207	3.72323	3.80541
	SpMax6_Bhm	2.92346	2.722	3.93473	3.03823	2.68395	3.83722	3.05404	3.65954	3.71313
	SpMax7_Bhm	2.65978	2.61918	3.91939	2.96116	2.61439	3.57232	2.96623	3.65384	3.64268
	SpMax8_Bhm	2.61918	2.48439	3.71364	2.7449	2.33355	3.49705	2.90256	3.54286	3.62404
	SpMin1_Bhm	2.21999	2.02535	2.09789	2.22067	1.97405	2.08207	2.22069	2.22081	2.06143
	SpMin2_Bhm	1.94077	1.98787	2.07015	1.94078	1.86428	2.01026	1.94099	2.22056	1.96751
	SpMin3_Bhm	1.80063	1.61408	2.06404	1.88166	1.60336	1.66343	1.93797	1.96428	1.9435
	SpMin4_Bhm	1.66898	1.50132	1.84684	1.79529	1.52469	1.57204	1.79814	1.94078	1.91061
	SpMin5_Bhm	1.33974	1.35973	1.5421	1.64026	1.24963	1.47301	1.66007	1.94074	1.86157
	SpMin6_Bhm	1.2172	1.08225	1.53668	1.39998	1.24963	1.36202	1.56303	1.84871	1.82859
	SpMin7_Bhm	1.08225	1.06587	1.44745	1.23874	1.12413	1.19377	1.40816	1.7981	1.68517
	SpMin8_Bhm	1.05869	0.906491	1.36356	1.19295	1.00911	1.14004	1.33455	1.79168	1.66009
	SpMax1_Bhv	4.15333	4.07544	4.11303	4.15386	3.91591	4.11066	4.15388	4.1539	3.96336
	SpMax2_Bhv	3.78828	3.80794	4.11271	3.78829	3.69494	3.98561	3.78829	4.15385	3.91896
	SpMax3_Bhv	3.63957	3.43561	3.99049	3.64107	3.26305	3.75113	3.64293	3.78829	3.91076
	SpMax4_Bhv	3.3054	3.16493	3.71579	3.48172	3.06937	3.70857	3.58614	3.78829	3.78115
	SpMax5_Bhv	2.99692	2.89318	3.68793	3.25932	2.917	3.57883	3.30046	3.64832	3.74671
	SpMax6_Bhv	2.93073	2.69685	3.67543	3.0331	2.64459	3.41304	3.04662	3.64101	3.674
	SpMax7_Bhv	2.66833	2.64582	3.62159	2.94749	2.61238	3.28795	2.95031	3.6202	3.48355
	SpMax8_Bhv	2.64582	2.44982	3.60878	2.73658	2.40545	3.21015	2.94745	3.4737	3.45797
	SpMin1_Bhv	2.24335	2.0306	2.15616	2.24408	2.02459	2.15655	2.24439	2.24457	2.06615
	SpMin2_Bhv	1.91688	1.9967	2.1546	1.91688	1.88695	2.06157	1.96061	2.24419	2.01255
	SpMin3_Bhv	1.80285	1.69056	2.08206	1.83149	1.62458	1.8612	1.91688	1.9995	1.98994
	SpMin4_Bhv	1.63723	1.60039	1.85694	1.78886	1.48709	1.7977	1.80068	1.91688	1.9329
	SpMin5_Bhv	1.34291	1.41539	1.76007	1.59777	1.13454	1.72404	1.62807	1.91688	1.89882
	SpMin6_Bhv	1.21835	1.03252	1.74549	1.39018	1.13454	1.52979	1.47345	1.86116	1.82631
	SpMin7_Bhv	1.05035	1.00717	1.69532	1.24761	1.11531	1.49649	1.38466	1.80094	1.68935
	SpMin8_Bhv	1.00717	0.920589	1.68918	1.12516	0.988882	1.43176	1.28145	1.7951	1.64216
	SpMax1_Bhe	4.20411	4.14005	4.17292	4.20478	3.97506	4.16832	4.20492	4.20498	4.02553
	SpMax2_Bhe	3.83477	3.86609	4.17258	3.83477	3.78822	4.0623	3.83478	4.20484	4.01408
	SpMax3_Bhe	3.71061	3.58327	4.02953	3.71377	3.45332	3.90271	3.78614	3.83484	3.98611
	SpMax4_Bhe	3.45366	3.3748	3.85166	3.6112	3.26719	3.85605	3.70754	3.83477	3.86051
	SpMax5_Bhe	3.14346	3.1046	3.8496	3.40358	2.98322	3.74162	3.44907	3.82942	3.83594
	SpMax6_Bhe	3.04382	2.83606	3.80488	3.18055	2.81089	3.59691	3.18432	3.71699	3.74561
	SpMax7_Bhe	2.79508	2.77182	3.76393	3.06824	2.72203	3.45625	3.1556	3.70874	3.61917
	SpMax8_Bhe	2.77182	2.58822	3.71637	2.87878	2.70424	3.32772	3.06651	3.65947	3.58883
	SpMin1_Bhe	2.17972	1.95067	2.09753	2.1803	1.94082	2.09909	2.18033	2.18037	1.99655
	SpMin2_Bhe	1.84152	1.91773	2.09653	1.84152	1.75559	1.98686	1.84152	2.18028	1.91541
	SpMin3_Bhe	1.6972	1.50107	2.02547	1.70105	1.38464	1.69144	1.73481	1.84152	1.90146
	SpMin4_Bhe	1.42819	1.33477	1.7536	1.62951	1.24508	1.64823	1.69198	1.84152	1.83197
	SpMin5_Bhe	1.13309	1.14805	1.62347	1.38803	0.985139	1.56707	1.42457	1.76836	1.79049
	SpMin6_Bhe	1.03041	0.826348	1.61302	1.18315	0.784703	1.31762	1.19549	1.7005	1.72761
	SpMin7_Bhe	0.803088	0.79862	1.51285	1.03909	0.760319	1.30591	1.18158	1.69445	1.50292
	SpMin8_Bhe	0.79862	0.639896	1.51071	0.886702	0.760319	1.23745	1.03857	1.61681	1.45057
	SpMax1_Bhp	4.14922	4.07145	4.19582	4.14973	3.94843	4.19302	4.14973	4.14975	4.0451
	SpMax2_Bhp	3.79482	3.81058	4.19576	3.79482	3.69226	4.06603	3.79482	4.1497	4.04371
	SpMax3_Bhp	3.64146	3.42453	3.99411	3.64303	3.27113	3.94676	3.64435	3.79482	3.95891
	SpMax4_Bhp	3.3055	3.14746	3.88822	3.50027	3.07516	3.79519	3.58263	3.79482	3.78067
	SpMax5_Bhp	3.00691	2.88355	3.88806	3.26344	2.99698	3.57272	3.30087	3.64778	3.75649
	SpMax6_Bhp	2.93841	2.70114	3.74514	3.05058	2.65544	3.56081	3.06095	3.64279	3.68043
	SpMax7_Bhp	2.68306	2.66593	3.72739	2.94892	2.63221	3.30324	2.98527	3.6157	3.5595
	SpMax8_Bhp	2.66593	2.45143	3.67561	2.74857	2.45754	3.22389	2.94858	3.47368	3.54143
	SpMin1_Bhp	2.24736	2.02876	2.1322	2.24811	2.01581	2.12341	2.24846	2.24865	2.05891
	SpMin2_Bhp	1.90144	1.99214	2.12842	1.90144	1.88454	2.05061	1.95279	2.24828	1.98582
	SpMin3_Bhp	1.79483	1.70186	2.07142	1.80837	1.61092	1.874	1.90144	1.99547	1.95688
	SpMin4_Bhp	1.61308	1.61076	1.84929	1.76648	1.45623	1.72282	1.79277	1.90144	1.919
	SpMin5_Bhp	1.3244	1.41121	1.70882	1.56943	1.05826	1.67329	1.60479	1.90144	1.86963
	SpMin6_Bhp	1.1965	1.00428	1.68617	1.3654	1.05826	1.48307	1.41513	1.85021	1.81309
	SpMin7_Bhp	1.0282	0.960279	1.59965	1.23013	1.05643	1.43879	1.36045	1.79312	1.65777
	SpMin8_Bhp	0.960279	0.891169	1.59711	1.08234	0.974955	1.41006	1.24211	1.78693	1.5997
	SpMax1_Bhi	4.22577	4.16795	4.14726	4.22649	3.99822	4.14323	4.22672	4.22682	4.02989
	SpMax2_Bhi	3.85868	3.89637	4.14615	3.85868	3.83162	4.04489	3.86248	4.2266	3.97921
	SpMax3_Bhi	3.74523	3.65279	4.04674	3.74988	3.52738	3.87419	3.85859	3.9072	3.96023
	SpMax4_Bhi	3.51894	3.46196	3.82303	3.67127	3.34575	3.80371	3.74299	3.85868	3.88515
	SpMax5_Bhi	3.21695	3.18595	3.75433	3.46974	3.01047	3.72286	3.51331	3.85867	3.85557
	SpMax6_Bhi	3.10244	2.89818	3.73761	3.25351	2.88213	3.51771	3.25369	3.76444	3.76652
	SpMax7_Bhi	2.87437	2.83808	3.70108	3.1323	2.83898	3.46397	3.25222	3.74364	3.61545
	SpMax8_Bhi	2.84961	2.66402	3.68113	2.95355	2.83898	3.35312	3.13075	3.72601	3.56769
	SpMin1_Bhi	2.16252	1.93094	2.11185	2.16306	1.92444	2.11237	2.16306	2.16309	1.98107
	SpMin2_Bhi	1.82024	1.89569	2.11144	1.82024	1.72166	1.99069	1.82024	2.16303	1.92621
	SpMin3_Bhi	1.66925	1.45555	2.01054	1.67166	1.31252	1.73228	1.67769	1.82024	1.9174
	SpMin4_Bhi	1.36602	1.26295	1.73215	1.57259	1.16199	1.70048	1.64832	1.82024	1.80959
	SpMin5_Bhi	1.07427	1.06333	1.67486	1.32616	0.961085	1.55272	1.36265	1.69788	1.77115
	SpMin6_Bhi	0.983849	0.762301	1.66589	1.12332	0.721545	1.40658	1.12596	1.67115	1.7067
	SpMin7_Bhi	0.747676	0.738564	1.60774	0.991085	0.689858	1.30865	1.10441	1.66321	1.50252
	SpMin8_Bhi	0.738564	0.569479	1.60178	0.819657	0.631337	1.23707	0.99048	1.54579	1.47431
	SpMax1_Bhs	4.16303	4.15586	5.13644	4.19373	3.94337	5.12891	4.18506	4.18245	5.06765
	SpMax2_Bhs	3.85425	4.02262	5.13644	3.8874	3.73991	5.12539	3.87809	4.18242	5.06765
	SpMax3_Bhs	3.79765	3.91002	5.11969	3.83496	3.40714	5.12192	3.82454	3.87527	3.96401
	SpMax4_Bhs	3.48759	3.65862	5.11969	3.5342	3.19276	4.65224	3.59685	3.87527	3.87585
	SpMax5_Bhs	3.26133	3.21956	4.23342	3.40637	2.89427	3.98159	3.50067	3.82141	3.82249
	SpMax6_Bhs	3.08716	2.99747	4.2321	3.24954	2.82133	3.96913	3.26619	3.82133	3.80347
	SpMax7_Bhs	2.9668	2.99747	4.04146	3.12683	2.66656	3.87692	3.11615	3.63651	3.80347
	SpMax8_Bhs	2.75742	2.84093	3.88043	3.01695	2.55246	3.87692	3.03214	3.53128	3.80347
	SpMin1_Bhs	2.23871	1.96012	2.13491	2.21214	2.0141	2.14065	2.22062	2.22331	2.0492
	SpMin2_Bhs	1.8521	1.92832	2.13467	1.83362	1.81398	1.99557	1.9357	2.22281	1.97211
	SpMin3_Bhs	1.70618	1.47202	2.03539	1.82153	1.48989	1.68498	1.83022	1.97485	1.94825
	SpMin4_Bhs	1.54173	1.20444	1.75332	1.66895	1.35297	1.6602	1.685	1.83309	1.84211
	SpMin5_Bhs	1.19978	1.01675	1.61186	1.52268	1.11533	1.499	1.57081	1.8328	1.83993
	SpMin6_Bhs	1.03209	0.850296	1.60773	1.25654	0.952459	1.27914	1.3523	1.82417	1.75124
	SpMin7_Bhs	0.87936	0.820985	1.4816	1.02992	0.952459	1.21609	1.25684	1.6884	1.61469
	SpMin8_Bhs	0.858074	0.628865	1.48035	0.998373	0.844066	1.21326	1.09811	1.67711	1.56093
	C1SP1	0	0	0	0	0	0	0	0	0
	C2SP1	0	0	0	0	0	0	0	0	0
	C1SP2	0	2	0	0	0	0	0	0	0
	C2SP2	15	10	24	15	12	16	15	30	29
	C3SP2	4	4	8	4	0	4	4	8	8
	C1SP3	2	0	2	2	0	0	6	6	10
	C2SP3	0	0	0	4	0	0	1	2	0
	C3SP3	0	0	0	0	0	0	0	0	0
	C4SP3	0	0	0	0	0	0	0	0	0
	SCH-3	0	0	0	0	0	0	0	0	0
	SCH-4	0	0	0	0	0	0	0	0	0
	SCH-5	0	0.096225	0	0	0	0	0	0	0
	SCH-6	0.275182	0.343013	0.337916	0.275182	0.191638	0.305041	0.275182	0.550364	0.469416
	SCH-7	0.504472	0.524377	0.926826	0.504472	0.428152	0.72615	0.504472	1.00894	0.719291
	VCH-3	0	0	0	0	0	0	0	0	0
	VCH-4	0	0	0	0	0	0	0	0	0
	VCH-5	0	0.0360844	0	0	0	0	0	0	0
	VCH-6	0.102285	0.111543	0.125864	0.102285	0.0823452	0.0981684	0.102285	0.204569	0.159224
	VCH-7	0.174615	0.141863	0.276495	0.174615	0.187268	0.20059	0.174615	0.349229	0.226227
	SC-3	1.53554	1.66667	8.6711	1.53554	1.66667	6.60325	2.46232	5.4853	5.72936
	SC-4	0	0	1.1547	0	0	0.866025	0.176777	0.5	0.57735
	SC-5	0.3685	0.5	2.50533	0.3685	0.5	1.65259	0.3685	0.736999	1.37142
	SC-6	0	0	0.471405	0	0	0.331927	0	0	0.288675
	VC-3	0.80774	0.766346	1.79635	0.80774	1.2522	1.34294	2.1184	5.02969	1.83622
	VC-4	0	0	0	0	0	0	0.25	0.707107	0
	VC-5	0.193442	0.144338	0.392188	0.193442	0.283674	0.262273	0.193442	0.386884	0.270444
	VC-6	0	0	0	0	0	0	0	0	0
	SPC-4	3.81058	3.83674	14.406	3.77072	3.79349	10.2252	5.60283	9.95566	10.3089
	SPC-5	7.03488	4.86995	22.7603	6.95451	4.83077	17.2525	8.80178	16.5732	14.8956
	SPC-6	11.75	6.10295	32.8027	11.747	7.04633	25.6814	12.4434	26.6227	21.1084
	VPC-4	1.98723	1.4588	3.79761	1.95061	2.34601	2.73751	4.5416	7.31544	3.83907
	VPC-5	3.35857	1.55216	4.90688	3.30557	2.60364	3.74909	5.91801	10.7325	5.27241
	VPC-6	4.88047	1.62322	6.08548	4.92342	3.57601	4.46386	5.99036	15.6753	6.49819
	SP-0	16.6814	14.9828	42.8607	19.5099	14.2757	33.0597	22.0099	40.6055	42.3211
	SP-1	11.6859	10.0417	26.7838	13.6859	9.54171	20.8572	14.9536	27.8717	28.1589
	SP-2	10.5394	9.48767	28.7309	11.9805	9.14602	22.3026	13.5412	26.8752	26.697
	SP-3	9.18878	7.76019	21.6724	10.1084	7.45744	16.2629	11.7423	21.6953	20.9763
	SP-4	8.29075	6.10941	18.3328	8.92918	5.91274	14.4845	9.49045	18.8041	17.2079
	SP-5	7.57938	4.87923	14.6682	8.12541	5.25578	11.8661	8.29415	17.3659	14.613
	SP-6	5.61474	3.7096	12.4112	6.17376	3.9244	8.41353	6.32317	12.9555	9.67846
	SP-7	4.22255	2.79483	7.96648	4.88398	2.96156	6.71729	5.06996	10.3302	7.63708
	ASP-0	0.69506	0.713465	0.738978	0.696781	0.713783	0.734661	0.709996	0.700095	0.717306
	ASP-1	0.43281	0.436596	0.425139	0.44148	0.433714	0.425658	0.439813	0.428796	0.439983
	ASP-2	0.270241	0.287505	0.287309	0.278616	0.285813	0.289644	0.27635	0.27995	0.290185
	ASP-3	0.164085	0.18047	0.166711	0.168473	0.177558	0.164272	0.175258	0.168181	0.179284
	ASP-4	0.101107	0.113137	0.105361	0.102634	0.109495	0.105726	0.104291	0.102196	0.114719
	ASP-5	0.0642321	0.0707135	0.0626847	0.0644873	0.069155	0.0666634	0.0642957	0.0650409	0.0745561
	ASP-6	0.0406865	0.04637	0.0427972	0.0406169	0.0456326	0.041446	0.040275	0.0404861	0.0463084
	ASP-7	0.0259052	0.0307124	0.0259495	0.0262579	0.0296156	0.0267621	0.0258672	0.0260206	0.0293734
	VP-0	13.9198	12.2735	28.4801	16.7482	13.2904	22.8937	19.4553	35.4964	33.6568
	VP-1	8.62832	6.9641	16.2439	10.6283	8.03383	12.9084	12.5425	23.1708	20.1537
	VP-2	6.74296	5.42842	12.5336	8.15717	7.06039	9.76051	10.8643	21.4357	15.0347
	VP-3	5.29703	3.72906	9.10982	6.25414	4.85513	6.93385	8.91835	15.3796	11.0593
	VP-4	4.25682	2.44054	6.26462	4.95827	3.43922	4.9621	5.9886	12.1236	7.92119
	VP-5	3.35035	1.64015	4.34029	3.94627	2.80242	3.31617	4.42483	10.5782	5.67048
	VP-6	2.15231	1.03646	2.57487	2.71782	1.81592	1.95023	3.14459	6.92307	3.35708
	VP-7	1.38487	0.640948	1.44175	1.92965	1.26667	1.18703	2.3681	5.18658	2.20951
	AVP-0	0.57999	0.584453	0.491037	0.59815	0.664519	0.508749	0.62759	0.612007	0.570454
	AVP-1	0.319567	0.302787	0.257839	0.342849	0.365174	0.263437	0.368898	0.356475	0.314902
	AVP-2	0.172896	0.164498	0.125336	0.189702	0.220637	0.12676	0.22172	0.223288	0.163421
	AVP-3	0.0945898	0.0867223	0.0700755	0.104236	0.115598	0.0700389	0.13311	0.119222	0.0945241
	AVP-4	0.0519125	0.0451951	0.0360036	0.0569916	0.0636892	0.0362197	0.0658087	0.0658893	0.0528079
	AVP-5	0.0283928	0.0237703	0.0185483	0.0313196	0.0368739	0.0186302	0.034301	0.0396187	0.028931
	AVP-6	0.0155965	0.0129558	0.00887885	0.0178804	0.0211154	0.00960704	0.0200293	0.0216346	0.0160626
	AVP-7	0.00849612	0.00704338	0.00469625	0.0103744	0.0126667	0.00472922	0.0120821	0.0130644	0.0084981
	Sv	28.6922	24.3954	59.8051	34.8595	24.3374	44.9605	39.2429	71.7767	69.6555
	Sse	43.3678	37.8623	86.5696	54.9192	37.5568	62.3179	63.7458	114.052	107.266
	Spe	41.8314	36.6275	84.7922	52.7333	36.1176	61.3725	61.102	109.576	103.455
	Sare	42.284	37.1	85.992	53.324	36.5	62	61.832	110.864	104.676
	Sp	30.9616	26.0811	61.2042	38.1558	26.8996	45.7655	43.2102	78.4275	74.9761
	Si	330.561	289.826	615.874	422.674	286.766	435.585	493.719	879.04	803.358
	Mv	0.652095	0.641983	0.729331	0.622491	0.640458	0.775182	0.603737	0.618765	0.650986
	Mse	0.985632	0.996378	1.05573	0.980699	0.988337	1.07445	0.980705	0.983211	1.00248
	Mpe	0.950713	0.96388	1.03405	0.941667	0.950464	1.05815	0.94003	0.944625	0.966868
	Mare	0.961	0.976316	1.04868	0.952214	0.960526	1.06897	0.951262	0.955724	0.97828
	Mp	0.703673	0.686345	0.746393	0.681354	0.707883	0.78906	0.664772	0.676099	0.700711
	Mi	7.51276	7.62699	7.51066	7.54776	7.54647	7.51009	7.59568	7.57793	7.50802
	CrippenLogP	5.38049	-1.6698	5.74262	6.94089	3.23376	3.82438	6.23709	10.6678	9.32247
	CrippenMR	105.711	85.4946	176.648	124.179	90.632	137.947	136.787	252.992	217.774
	SpMax_Dt	291.331	179.479	962.567	360.216	216.056	656.973	406.012	1234.69	776.236
	SpDiam_Dt	379.702	250.671	1398.13	480.888	264.606	936.912	557.809	1787.75	1007.17
	SpAD_Dt	585.069	358.958	1925.13	722.841	435.735	1313.95	814.434	2474.21	1552.47
	SpMAD_Dt	24.3779	17.0932	33.192	25.8158	21.7868	29.1988	26.2721	42.6587	26.3131
	EE_Dt	291.331	179.479	709.783	360.216	216.056	656.973	406.012	709.783	709.783
	VE1_Dt	0.00973941	0.0920036	0	0.0918185	0	0.154989	0.223719	0	0
	VE2_Dt	0	0.00438112	0	0.00327923	0	0.0034442	0.00721674	0	0
	VE3_Dt	-11.1158	-5.01045	-201.013	-6.68624	-72.2856	-8.38981	-4.64183	-199.773	-214.868
	VR1_Dt	239.595	126.666	1019.15	1130.06	4.00023e+06	556.851	812.739	1127.32	2.00004e+07
	VR2_Dt	9.9831	6.03172	17.5715	40.3593	200011	12.3745	26.2174	19.4366	338990
	VR3_Dt	13.1495	10.1673	40.175	19.6841	30.4037	28.4503	20.7713	40.7601	99.1865
	ECCEN	378	413	2540	540	338	1419	599	2278	2259
	nHBd	2	3	4	2	0	1	2	4	1
	nwHBd	0	0	0	0	0	0	0	0	0
	nHBa	2	3	12	2	2	11	2	4	7
	nwHBa	19	16	32	19	12	23	19	38	37
	nHBint2	0	0	0	0	0	0	0	0	0
	nHBint3	0	0	0	0	0	0	0	0	0
	nHBint4	0	0	8	0	0	3	0	0	0
	nHBint5	0	2	0	0	0	2	0	0	1
	nHBint6	0	0	12	0	0	0	0	0	0
	nHBint7	0	2	0	0	0	2	0	0	0
	nHBint8	0	0	0	0	0	1	0	0	0
	nHBint9	2	0	0	2	0	0	2	4	0
	nHBint10	0	0	0	0	0	0	0	0	1
	nHsOH	0	0	2	0	0	0	0	0	0
	nHdNH	0	0	0	0	0	0	0	0	0
	nHsSH	0	0	0	0	0	0	0	0	0
	nHsNH2	2	2	2	2	0	0	2	4	0
	nHssNH	0	0	0	0	0	1	0	0	1
	nHaaNH	0	1	0	0	0	0	0	0	0
	nHsNH3p	0	0	0	0	0	0	0	0	0
	nHssNH2p	0	0	0	0	0	0	0	0	0
	nHsssNHp	0	0	0	0	0	0	0	0	0
	nHtCH	0	0	0	0	0	0	0	0	0
	nHdCH2	0	0	0	0	0	0	0	0	0
	nHdsCH	0	0	0	0	3	1	0	0	22
	nHaaCH	11	8	12	11	3	8	11	22	0
	nHCHnX	0	0	0	0	0	0	0	0	0
	nHCsats	2	0	0	6	0	0	7	8	6
	nHCsatu	0	0	0	0	0	0	0	0	4
	nHAvin	0	0	0	0	0	1	0	0	0
	nHother	11	8	12	11	6	9	11	22	22
	nHmisc	0	0	0	0	0	0	0	0	0
	nsLi	0	0	0	0	0	0	0	0	0
	nssBe	0	0	0	0	0	0	0	0	0
	nssssBem	0	0	0	0	0	0	0	0	0
	nsBH2	0	0	0	0	0	0	0	0	0
	nssBH	0	0	0	0	0	0	0	0	0
	nsssB	0	0	0	0	0	0	0	0	0
	nssssBm	0	0	0	0	0	0	0	0	0
	nsCH3	1	0	2	1	4	1	3	4	5
	ndCH2	0	0	0	0	0	0	0	0	0
	nssCH2	1	0	0	5	0	0	5	8	5
	ntCH	0	0	0	0	0	0	0	0	0
	ndsCH	0	0	0	0	3	1	0	0	22
	naaCH	11	8	12	11	3	8	11	22	0
	nsssCH	0	0	0	0	0	0	0	0	0
	nddC	0	0	0	0	0	0	0	0	0
	ntsC	0	0	0	0	0	0	0	0	0
	ndssC	0	2	0	0	3	3	0	0	15
	naasC	4	4	16	4	3	9	4	8	0
	naaaC	4	2	4	4	0	2	4	8	0
	nssssC	0	0	0	0	0	0	0	0	0
	nsNH3p	0	0	0	0	0	0	0	0	0
	nsNH2	2	2	2	2	0	0	2	4	0
	nssNH2p	0	0	0	0	0	0	0	0	0
	ndNH	0	0	0	0	0	0	0	0	0
	nssNH	0	0	0	0	0	1	0	0	1
	naaNH	0	1	0	0	0	0	0	0	0
	ntN	0	0	0	0	0	0	0	0	0
	nsssNHp	0	0	0	0	0	0	0	0	0
	ndsN	0	0	4	0	1	1	0	0	0
	naaN	0	0	0	0	0	3	0	0	0
	nsssN	0	0	0	0	1	1	0	0	1
	nddsN	0	0	0	0	0	0	0	0	0
	naasN	0	0	0	0	0	0	0	0	0
	nssssNp	0	0	0	0	0	0	1	2	0
	nsOH	0	0	2	0	0	0	0	0	0
	ndO	0	0	8	0	0	7	0	0	4
	nssO	0	0	0	0	0	0	0	0	1
	naaO	0	0	0	0	0	0	0	0	0
	naOm	0	0	0	0	0	0	0	0	0
	nsOm	0	0	4	0	0	3	0	0	2
	nsF	0	0	0	0	0	0	0	0	0
	nsSiH3	0	0	0	0	0	0	0	0	0
	nssSiH2	0	0	0	0	0	0	0	0	0
	nsssSiH	0	0	0	0	0	0	0	0	0
	nssssSi	0	0	0	0	0	0	0	0	0
	nsPH2	0	0	0	0	0	0	0	0	0
	nssPH	0	0	0	0	0	0	0	0	0
	nsssP	0	0	0	0	0	0	0	0	0
	ndsssP	0	0	0	0	0	0	0	0	0
	nddsP	0	0	0	0	0	0	0	0	0
	nsssssP	0	0	0	0	0	0	0	0	0
	nsSH	0	0	0	0	0	0	0	0	0
	ndS	0	0	0	0	0	0	0	0	0
	nssS	0	0	0	0	1	0	0	0	0
	naaS	0	0	0	0	0	0	0	0	0
	ndssS	0	0	0	0	0	0	0	0	0
	nddssS	0	0	4	0	0	3	0	0	2
	nssssssS	0	0	0	0	0	0	0	0	0
	nSm	0	0	0	0	0	0	0	0	0
	nsCl	0	0	0	0	0	2	0	0	0
	nsGeH3	0	0	0	0	0	0	0	0	0
	nssGeH2	0	0	0	0	0	0	0	0	0
	nsssGeH	0	0	0	0	0	0	0	0	0
	nssssGe	0	0	0	0	0	0	0	0	0
	nsAsH2	0	0	0	0	0	0	0	0	0
	nssAsH	0	0	0	0	0	0	0	0	0
	nsssAs	0	0	0	0	0	0	0	0	0
	ndsssAs	0	0	0	0	0	0	0	0	0
	nddsAs	0	0	0	0	0	0	0	0	0
	nsssssAs	0	0	0	0	0	0	0	0	0
	nsSeH	0	0	0	0	0	0	0	0	0
	ndSe	0	0	0	0	0	0	0	0	0
	nssSe	0	0	0	0	0	0	0	0	0
	naaSe	0	0	0	0	0	0	0	0	0
	ndssSe	0	0	0	0	0	0	0	0	0
	nssssssSe	0	0	0	0	0	0	0	0	0
	nddssSe	0	0	0	0	0	0	0	0	0
	nsBr	0	0	0	0	0	0	0	0	0
	nsSnH3	0	0	0	0	0	0	0	0	0
	nssSnH2	0	0	0	0	0	0	0	0	0
	nsssSnH	0	0	0	0	0	0	0	0	0
	nssssSn	0	0	0	0	0	0	0	0	0
	nsI	0	0	0	0	0	0	0	0	0
	nsPbH3	0	0	0	0	0	0	0	0	0
	nssPbH2	0	0	0	0	0	0	0	0	0
	nsssPbH	0	0	0	0	0	0	0	0	0
	nssssPb	0	0	0	0	0	0	0	0	0
	SHBd	0.916605	1.39726	1.78009	0.87471	0	0.566287	0.854428	1.61636	0.289303
	SwHBd	0	0	0	0	0	0	0	0	0
	SHBa	12.1724	14.5536	129.578	12.3923	0.967417	91.5123	12.5049	25.7056	58.7146
	SwHBa	31.3227	22.0882	9.60344	31.902	21.318	7.83584	31.9102	63.6362	53.8804
	SHBint2	0	0	0	0	0	0	0	0	0
	SHBint3	0	0	0	0	0	0	0	0	0
	SHBint4	0	0	42.6843	0	0	21.7037	0	0	0
	SHBint5	0	3.72055	0	0	0	14.0727	0	0	1.62009
	SHBint6	0	0	58.7827	0	0	0	0	0	0
	SHBint7	0	3.71231	0	0	0	13.4264	0	0	0
	SHBint8	0	0	0	0	0	0.916108	0	0	0
	SHBint9	5.57868	0	0	5.41982	0	0	5.34226	10.3875	0
	SHBint10	0	0	0	0	0	0	0	0	0.623049
	SHsOH	0	0	0.667374	0	0	0	0	0	0
	SHdNH	0	0	0	0	0	0	0	0	0
	SHsSH	0	0	0	0	0	0	0	0	0
	SHsNH2	0.916605	1.04792	1.11272	0.87471	0	0	0.854428	1.61636	0
	SHssNH	0	0	0	0	0	0.566287	0	0	0.289303
	SHaaNH	0	0.349342	0	0	0	0	0	0	0
	SHsNH3p	0	0	0	0	0	0	0	0	0
	SHssNH2p	0	0	0	0	0	0	0	0	0
	SHsssNHp	0	0	0	0	0	0	0	0	0
	SHtCH	0	0	0	0	0	0	0	0	0
	SHdCH2	0	0	0	0	0	0	0	0	0
	SHdsCH	0	0	0	0	1.3648	0.715724	0	0	10.8813
	SHaaCH	5.14034	3.97193	7.73973	4.99791	1.3648	5.25334	4.95039	9.83969	0
	SHCHnX	0	0	0	0	0	0	0	0	0
	SHCsats	0.991886	0	0	2.20133	0	0	2.72922	4.05342	3.10742
	SHCsatu	0	0	0	0	0	0	0	0	2.6133
	SHAvin	0	0	0	0	0	0.715724	0	0	0
	SHother	5.14034	3.97193	7.73973	4.99791	2.72959	5.96906	4.95039	9.83969	10.8813
	SHmisc	0	0	0	0	0	0	0	0	0
	SsLi	0	0	0	0	0	0	0	0	0
	SssBe	0	0	0	0	0	0	0	0	0
	SssssBem	0	0	0	0	0	0	0	0	0
	SsBH2	0	0	0	0	0	0	0	0	0
	SssBH	0	0	0	0	0	0	0	0	0
	SsssB	0	0	0	0	0	0	0	0	0
	SssssBm	0	0	0	0	0	0	0	0	0
	SsCH3	2.15992	0	3.40975	2.24746	8.3716	1.6695	6.9046	9.49711	10.2258
	SdCH2	0	0	0	0	0	0	0	0	0
	SssCH2	0.856071	0	0	5.84869	0	0	5.47171	8.00425	2.82505
	StCH	0	0	0	0	0	0	0	0	0
	SdsCH	0	0	0	0	6.66717	1.0107	0	0	41.6619
	SaaCH	22.7062	15.6588	15.5293	23.0734	6.66717	9.76087	23.1342	46.4782	0
	SsssCH	0	0	0	0	0	0	0	0	0
	SddC	0	0	0	0	0	0	0	0	0
	StsC	0	0	0	0	0	0	0	0	0
	SdssC	0	0.627924	0	0	3.99185	-2.63708	0	0	12.2184
	SaasC	3.91057	3.70995	-4.16592	4.01022	3.99185	0.308602	3.98508	7.77794	0
	SaaaC	4.70595	2.09153	-1.75992	4.81835	0	-0.607241	4.79091	9.38006	0
	SssssC	0	0	0	0	0	0	0	0	0
	SsNH3p	0	0	0	0	0	0	0	0	0
	SsNH2	12.1724	11.1915	11.7733	12.3923	0	0	12.5049	25.7056	0
	SssNH2p	0	0	0	0	0	0	0	0	0
	SdNH	0	0	0	0	0	0	0	0	0
	SssNH	0	0	0	0	0	2.23097	0	0	3.48489
	SaaNH	0	3.36208	0	0	0	0	0	0	0
	StN	0	0	0	0	0	0	0	0	0
	SsssNHp	0	0	0	0	0	0	0	0	0
	SdsN	0	0	16.2942	0	4.82603	3.786	0	0	0
	SaaN	0	0	0	0	0	12.997	0	0	0
	SsssN	0	0	0	0	2.16507	1.61775	0	0	2.15362
	SddsN	0	0	0	0	0	0	0	0	0
	SaasN	0	0	0	0	0	0	0	0	0
	SssssNp	0	0	0	0	0	0	1.08515	1.87386	0
	SsOH	0	0	21.9148	0	0	0	0	0	0
	SdO	0	0	95.8894	0	0	86.8866	0	0	47.4762
	SssO	0	0	0	0	0	0	0	0	5.59996
	SaaO	0	0	0	0	0	0	0	0	0
	SaOm	0	0	0	0	0	0	0	0	0
	SsOm	0	0	47.9447	0	0	36.698	0	0	23.7381
	SsF	0	0	0	0	0	0	0	0	0
	SsSiH3	0	0	0	0	0	0	0	0	0
	SssSiH2	0	0	0	0	0	0	0	0	0
	SsssSiH	0	0	0	0	0	0	0	0	0
	SssssSi	0	0	0	0	0	0	0	0	0
	SsPH2	0	0	0	0	0	0	0	0	0
	SssPH	0	0	0	0	0	0	0	0	0
	SsssP	0	0	0	0	0	0	0	0	0
	SdsssP	0	0	0	0	0	0	0	0	0
	SddsP	0	0	0	0	0	0	0	0	0
	SsssssP	0	0	0	0	0	0	0	0	0
	SsSH	0	0	0	0	0	0	0	0	0
	SdS	0	0	0	0	0	0	0	0	0
	SssS	0	0	0	0	-1.19765	0	0	0	0
	SaaS	0	0	0	0	0	0	0	0	0
	SdssS	0	0	0	0	0	0	0	0	0
	SddssS	0	0	-28.2	0	0	-21.0018	0	0	-12.3894
	SssssssS	0	0	0	0	0	0	0	0	0
	SSm	0	0	0	0	0	0	0	0	0
	SsCl	0	0	0	0	0	0.777038	0	0	0
	SsGeH3	0	0	0	0	0	0	0	0	0
	SssGeH2	0	0	0	0	0	0	0	0	0
	SsssGeH	0	0	0	0	0	0	0	0	0
	SssssGe	0	0	0	0	0	0	0	0	0
	SsAsH2	0	0	0	0	0	0	0	0	0
	SssAsH	0	0	0	0	0	0	0	0	0
	SsssAs	0	0	0	0	0	0	0	0	0
	SdsssAs	0	0	0	0	0	0	0	0	0
	SddsAs	0	0	0	0	0	0	0	0	0
	SsssssAs	0	0	0	0	0	0	0	0	0
	SsSeH	0	0	0	0	0	0	0	0	0
	SdSe	0	0	0	0	0	0	0	0	0
	SssSe	0	0	0	0	0	0	0	0	0
	SaaSe	0	0	0	0	0	0	0	0	0
	SdssSe	0	0	0	0	0	0	0	0	0
	SssssssSe	0	0	0	0	0	0	0	0	0
	SddssSe	0	0	0	0	0	0	0	0	0
	SsBr	0	0	0	0	0	0	0	0	0
	SsSnH3	0	0	0	0	0	0	0	0	0
	SssSnH2	0	0	0	0	0	0	0	0	0
	SsssSnH	0	0	0	0	0	0	0	0	0
	SssssSn	0	0	0	0	0	0	0	0	0
	SsI	0	0	0	0	0	0	0	0	0
	SsPbH3	0	0	0	0	0	0	0	0	0
	SssPbH2	0	0	0	0	0	0	0	0	0
	SsssPbH	0	0	0	0	0	0	0	0	0
	SssssPb	0	0	0	0	0	0	0	0	0
	minHBd	0.456583	0.349342	0.333687	0.436905	0	0.566287	0.425859	0.401376	0.289303
	minwHBd	0	0	0	0	0	0	0	0	0
	minHBa	6.07108	3.36208	5.88665	6.19274	-1.19765	0.388519	6.25061	6.41451	2.15362
	minwHBa	0.77512	0.311445	-1.0339	0.788897	1.19252	-0.95729	0.784476	0.764159	-0.0958592
	minHBint2	0	0	0	0	0	0	0	0	0
	minHBint3	0	0	0	0	0	0	0	0	0
	minHBint4	0	0	1.9643	0	0	7.0321	0	0	0
	minHBint5	0	1.75649	0	0	0	7.03634	0	0	1.62009
	minHBint6	0	0	3.98296	0	0	0	0	0	0
	minHBint7	0	1.7667	0	0	0	6.71318	0	0	0
	minHBint8	0	0	0	0	0	0.916108	0	0	0
	minHBint9	2.77195	0	0	2.7086	0	0	2.66188	2.57463	0
	minHBint10	0	0	0	0	0	0	0	0	0.623049
	minHsOH	0	0	0.333687	0	0	0	0	0	0
	minHdNH	0	0	0	0	0	0	0	0	0
	minHsSH	0	0	0	0	0	0	0	0	0
	minHsNH2	0.456583	0.522442	0.556358	0.436905	0	0	0.425859	0.401376	0
	minHssNH	0	0	0	0	0	0.566287	0	0	0.289303
	minHaaNH	0	0.349342	0	0	0	0	0	0	0
	minHsNH3p	0	0	0	0	0	0	0	0	0
	minHssNH2p	0	0	0	0	0	0	0	0	0
	minHsssNHp	0	0	0	0	0	0	0	0	0
	minHtCH	0	0	0	0	0	0	0	0	0
	minHdCH2	0	0	0	0	0	0	0	0	0
	minHdsCH	0	0	0	0	0.430829	0.715724	0	0	0.442005
	minHaaCH	0.453523	0.490625	0.55819	0.443094	0.430829	0.624575	0.438328	0.435293	0
	minHCHnX	0	0	0	0	0	0	0	0	0
	minHCsats	0.419812	0	0	0.26677	0	0	0.294547	0.441048	0.422841
	minHCsatu	0	0	0	0	0	0	0	0	0.573385
	minHAvin	0	0	0	0	0	0.715724	0	0	0
	minHother	0.453523	0.490625	0.55819	0.443094	0.430829	0.624575	0.438328	0.435293	0.442005
	minHmisc	0	0	0	0	0	0	0	0	0
	minsLi	0	0	0	0	0	0	0	0	0
	minssBe	0	0	0	0	0	0	0	0	0
	minssssBem	0	0	0	0	0	0	0	0	0
	minsBH2	0	0	0	0	0	0	0	0	0
	minssBH	0	0	0	0	0	0	0	0	0
	minsssB	0	0	0	0	0	0	0	0	0
	minssssBm	0	0	0	0	0	0	0	0	0
	minsCH3	2.15992	0	1.70487	2.24746	2.0929	1.6695	2.27871	2.37428	1.95807
	mindCH2	0	0	0	0	0	0	0	0	0
	minssCH2	0.856071	0	0	0.967183	0	0	0.933294	0.866765	0.445922
	mintCH	0	0	0	0	0	0	0	0	0
	mindsCH	0	0	0	0	2.16058	1.0107	0	0	1.38545
	minaaCH	1.95865	1.89608	0.467541	1.98462	2.16058	0.976371	1.98875	1.99636	0
	minsssCH	0	0	0	0	0	0	0	0	0
	minddC	0	0	0	0	0	0	0	0	0
	mintsC	0	0	0	0	0	0	0	0	0
	mindssC	0	0.311445	0	0	1.19252	-0.95729	0	0	-0.0958592
	minaasC	0.77512	0.816438	-1.0339	0.788897	1.19252	-0.84681	0.784476	0.764159	0
	minaaaC	1.14687	0.990628	-0.528746	1.18761	0	-0.341205	1.179	1.1508	0
	minssssC	0	0	0	0	0	0	0	0	0
	minsNH3p	0	0	0	0	0	0	0	0	0
	minsNH2	6.07108	5.56934	5.88665	6.19274	0	0	6.25061	6.41451	0
	minssNH2p	0	0	0	0	0	0	0	0	0
	mindNH	0	0	0	0	0	0	0	0	0
	minssNH	0	0	0	0	0	2.23097	0	0	3.48489
	minaaNH	0	3.36208	0	0	0	0	0	0	0
	mintN	0	0	0	0	0	0	0	0	0
	minsssNHp	0	0	0	0	0	0	0	0	0
	mindsN	0	0	4.00628	0	4.82603	3.786	0	0	0
	minaaN	0	0	0	0	0	4.26557	0	0	0
	minsssN	0	0	0	0	2.16507	1.61775	0	0	2.15362
	minddsN	0	0	0	0	0	0	0	0	0
	minaasN	0	0	0	0	0	0	0	0	0
	minssssNp	0	0	0	0	0	0	1.08515	0.936932	0
	minsOH	0	0	10.9574	0	0	0	0	0	0
	mindO	0	0	11.9362	0	0	11.8547	0	0	11.869
	minssO	0	0	0	0	0	0	0	0	5.59996
	minaaO	0	0	0	0	0	0	0	0	0
	minaOm	0	0	0	0	0	0	0	0	0
	minsOm	0	0	11.9362	0	0	11.8547	0	0	11.869
	minsF	0	0	0	0	0	0	0	0	0
	minsSiH3	0	0	0	0	0	0	0	0	0
	minssSiH2	0	0	0	0	0	0	0	0	0
	minsssSiH	0	0	0	0	0	0	0	0	0
	minssssSi	0	0	0	0	0	0	0	0	0
	minsPH2	0	0	0	0	0	0	0	0	0
	minssPH	0	0	0	0	0	0	0	0	0
	minsssP	0	0	0	0	0	0	0	0	0
	mindsssP	0	0	0	0	0	0	0	0	0
	minddsP	0	0	0	0	0	0	0	0	0
	minsssssP	0	0	0	0	0	0	0	0	0
	minsSH	0	0	0	0	0	0	0	0	0
	mindS	0	0	0	0	0	0	0	0	0
	minssS	0	0	0	0	-1.19765	0	0	0	0
	minaaS	0	0	0	0	0	0	0	0	0
	mindssS	0	0	0	0	0	0	0	0	0
	minddssS	0	0	-7.06831	0	0	-7.15625	0	0	-6.19471
	minssssssS	0	0	0	0	0	0	0	0	0
	minSm	0	0	0	0	0	0	0	0	0
	minsCl	0	0	0	0	0	0.388519	0	0	0
	minsGeH3	0	0	0	0	0	0	0	0	0
	minssGeH2	0	0	0	0	0	0	0	0	0
	minsssGeH	0	0	0	0	0	0	0	0	0
	minssssGe	0	0	0	0	0	0	0	0	0
	minsAsH2	0	0	0	0	0	0	0	0	0
	minssAsH	0	0	0	0	0	0	0	0	0
	minsssAs	0	0	0	0	0	0	0	0	0
	mindsssAs	0	0	0	0	0	0	0	0	0
	minddsAs	0	0	0	0	0	0	0	0	0
	minsssssAs	0	0	0	0	0	0	0	0	0
	minsSeH	0	0	0	0	0	0	0	0	0
	mindSe	0	0	0	0	0	0	0	0	0
	minssSe	0	0	0	0	0	0	0	0	0
	minaaSe	0	0	0	0	0	0	0	0	0
	mindssSe	0	0	0	0	0	0	0	0	0
	minssssssSe	0	0	0	0	0	0	0	0	0
	minddssSe	0	0	0	0	0	0	0	0	0
	minsBr	0	0	0	0	0	0	0	0	0
	minsSnH3	0	0	0	0	0	0	0	0	0
	minssSnH2	0	0	0	0	0	0	0	0	0
	minsssSnH	0	0	0	0	0	0	0	0	0
	minssssSn	0	0	0	0	0	0	0	0	0
	minsI	0	0	0	0	0	0	0	0	0
	minsPbH3	0	0	0	0	0	0	0	0	0
	minssPbH2	0	0	0	0	0	0	0	0	0
	minsssPbH	0	0	0	0	0	0	0	0	0
	minssssPb	0	0	0	0	0	0	0	0	0
	maxHBd	0.460022	0.525478	0.556358	0.437806	0	0.566287	0.428569	0.406803	0.289303
	maxwHBd	0	0	0	0	0	0	0	0	0
	maxHBa	6.1013	5.62217	12.0362	6.19953	2.16507	13.4905	6.25427	6.43829	11.869
	maxwHBa	2.14113	2.07971	1.75549	2.1792	2.33484	1.55603	2.18538	2.19582	2.14483
	maxHBint2	0	0	0	0	0	0	0	0	0
	maxHBint3	0	0	0	0	0	0	0	0	0
	maxHBint4	0	0	6.6408	0	0	7.63951	0	0	0
	maxHBint5	0	1.96406	0	0	0	7.03634	0	0	1.62009
	maxHBint6	0	0	6.69641	0	0	0	0	0	0
	maxHBint7	0	1.94561	0	0	0	6.71318	0	0	0
	maxHBint8	0	0	0	0	0	0.916108	0	0	0
	maxHBint9	2.80673	0	0	2.71122	0	0	2.68038	2.61911	0
	maxHBint10	0	0	0	0	0	0	0	0	0.623049
	maxHsOH	0	0	0.333687	0	0	0	0	0	0
	maxHdNH	0	0	0	0	0	0	0	0	0
	maxHsSH	0	0	0	0	0	0	0	0	0
	maxHsNH2	0.460022	0.525478	0.556358	0.437806	0	0	0.428569	0.406803	0
	maxHssNH	0	0	0	0	0	0.566287	0	0	0.289303
	maxHaaNH	0	0.349342	0	0	0	0	0	0	0
	maxHsNH3p	0	0	0	0	0	0	0	0	0
	maxHssNH2p	0	0	0	0	0	0	0	0	0
	maxHsssNHp	0	0	0	0	0	0	0	0	0
	maxHtCH	0	0	0	0	0	0	0	0	0
	maxHdCH2	0	0	0	0	0	0	0	0	0
	maxHdsCH	0	0	0	0	0.47403	0.715724	0	0	0.557685
	maxHaaCH	0.483837	0.514028	0.751465	0.470232	0.47403	0.709423	0.466863	0.464634	0
	maxHCHnX	0	0	0	0	0	0	0	0	0
	maxHCsats	0.572075	0	0	0.572075	0	0	0.5877	0.625661	0.602809
	maxHCsatu	0	0	0	0	0	0	0	0	0.733264
	maxHAvin	0	0	0	0	0	0.715724	0	0	0
	maxHother	0.483837	0.514028	0.751465	0.470232	0.47403	0.715724	0.466863	0.464634	0.557685
	maxHmisc	0	0	0	0	0	0	0	0	0
	maxsLi	0	0	0	0	0	0	0	0	0
	maxssBe	0	0	0	0	0	0	0	0	0
	maxssssBem	0	0	0	0	0	0	0	0	0
	maxsBH2	0	0	0	0	0	0	0	0	0
	maxssBH	0	0	0	0	0	0	0	0	0
	maxsssB	0	0	0	0	0	0	0	0	0
	maxssssBm	0	0	0	0	0	0	0	0	0
	maxsCH3	2.15992	0	1.70487	2.24746	2.0929	1.6695	2.34718	2.37428	2.09018
	maxdCH2	0	0	0	0	0	0	0	0	0
	maxssCH2	0.856071	0	0	1.26571	0	0	1.14748	1.07171	0.664959
	maxtCH	0	0	0	0	0	0	0	0	0
	maxdsCH	0	0	0	0	2.33484	1.0107	0	0	2.14483
	maxaaCH	2.14113	2.07971	1.75549	2.1792	2.33484	1.55603	2.18538	2.19582	0
	maxsssCH	0	0	0	0	0	0	0	0	0
	maxddC	0	0	0	0	0	0	0	0	0
	maxtsC	0	0	0	0	0	0	0	0	0
	maxdssC	0	0.316479	0	0	1.51815	0	0	0	1.05009
	maxaasC	1.17988	1.05782	0.707814	1.21991	1.51815	0.659957	1.2113	1.1831	0
	maxaaaC	1.19699	1.10091	0	1.22164	0	0	1.21492	1.18983	0
	maxssssC	0	0	0	0	0	0	0	0	0
	maxsNH3p	0	0	0	0	0	0	0	0	0
	maxsNH2	6.1013	5.62217	5.88665	6.19953	0	0	6.25427	6.43829	0
	maxssNH2p	0	0	0	0	0	0	0	0	0
	maxdNH	0	0	0	0	0	0	0	0	0
	maxssNH	0	0	0	0	0	2.23097	0	0	3.48489
	maxaaNH	0	3.36208	0	0	0	0	0	0	0
	maxtN	0	0	0	0	0	0	0	0	0
	maxsssNHp	0	0	0	0	0	0	0	0	0
	maxdsN	0	0	4.14083	0	4.82603	3.786	0	0	0
	maxaaN	0	0	0	0	0	4.36574	0	0	0
	maxsssN	0	0	0	0	2.16507	1.61775	0	0	2.15362
	maxddsN	0	0	0	0	0	0	0	0	0
	maxaasN	0	0	0	0	0	0	0	0	0
	maxssssNp	0	0	0	0	0	0	1.08515	0.936932	0
	maxsOH	0	0	10.9574	0	0	0	0	0	0
	maxdO	0	0	12.0362	0	0	13.4905	0	0	11.869
	maxssO	0	0	0	0	0	0	0	0	5.59996
	maxaaO	0	0	0	0	0	0	0	0	0
	maxaOm	0	0	0	0	0	0	0	0	0
	maxsOm	0	0	12.0362	0	0	12.4254	0	0	11.869
	maxsF	0	0	0	0	0	0	0	0	0
	maxsSiH3	0	0	0	0	0	0	0	0	0
	maxssSiH2	0	0	0	0	0	0	0	0	0
	maxsssSiH	0	0	0	0	0	0	0	0	0
	maxssssSi	0	0	0	0	0	0	0	0	0
	maxsPH2	0	0	0	0	0	0	0	0	0
	maxssPH	0	0	0	0	0	0	0	0	0
	maxsssP	0	0	0	0	0	0	0	0	0
	maxdsssP	0	0	0	0	0	0	0	0	0
	maxddsP	0	0	0	0	0	0	0	0	0
	maxsssssP	0	0	0	0	0	0	0	0	0
	maxsSH	0	0	0	0	0	0	0	0	0
	maxdS	0	0	0	0	0	0	0	0	0
	maxssS	0	0	0	0	0	0	0	0	0
	maxaaS	0	0	0	0	0	0	0	0	0
	maxdssS	0	0	0	0	0	0	0	0	0
	maxddssS	0	0	0	0	0	0	0	0	0
	maxssssssS	0	0	0	0	0	0	0	0	0
	maxSm	0	0	0	0	0	0	0	0	0
	maxsCl	0	0	0	0	0	0.388519	0	0	0
	maxsGeH3	0	0	0	0	0	0	0	0	0
	maxssGeH2	0	0	0	0	0	0	0	0	0
	maxsssGeH	0	0	0	0	0	0	0	0	0
	maxssssGe	0	0	0	0	0	0	0	0	0
	maxsAsH2	0	0	0	0	0	0	0	0	0
	maxssAsH	0	0	0	0	0	0	0	0	0
	maxsssAs	0	0	0	0	0	0	0	0	0
	maxdsssAs	0	0	0	0	0	0	0	0	0
	maxddsAs	0	0	0	0	0	0	0	0	0
	maxsssssAs	0	0	0	0	0	0	0	0	0
	maxsSeH	0	0	0	0	0	0	0	0	0
	maxdSe	0	0	0	0	0	0	0	0	0
	maxssSe	0	0	0	0	0	0	0	0	0
	maxaaSe	0	0	0	0	0	0	0	0	0
	maxdssSe	0	0	0	0	0	0	0	0	0
	maxssssssSe	0	0	0	0	0	0	0	0	0
	maxddssSe	0	0	0	0	0	0	0	0	0
	maxsBr	0	0	0	0	0	0	0	0	0
	maxsSnH3	0	0	0	0	0	0	0	0	0
	maxssSnH2	0	0	0	0	0	0	0	0	0
	maxsssSnH	0	0	0	0	0	0	0	0	0
	maxssssSn	0	0	0	0	0	0	0	0	0
	maxsI	0	0	0	0	0	0	0	0	0
	maxsPbH3	0	0	0	0	0	0	0	0	0
	maxssPbH2	0	0	0	0	0	0	0	0	0
	maxsssPbH	0	0	0	0	0	0	0	0	0
	maxssssPb	0	0	0	0	0	0	0	0	0
	sumI	48.8333	47.8333	178.63	54.8333	37.6481	133.497	60.3333	113.667	139.148
	meanI	2.03472	2.27778	3.07982	1.95833	1.88241	2.9666	1.94624	1.95977	2.35844
	hmax	0.572075	0.525478	1.68184	0.572075	0.483717	1.76033	0.5877	0.625661	1.44427
	gmax	6.1013	5.62217	12.0362	6.19953	4.82603	13.4905	6.25427	6.43829	11.869
	hmin	-0.0743056	0.29784	0.0892617	-0.149649	-0.0184699	0.0169159	-0.17763	-0.220324	-0.127808
	gmin	0.77512	0.311445	-7.06831	0.788897	-1.19765	-7.15625	0.784476	0.764159	-6.19471
	LipoaffinityIndex	10.4888	6.03401	4.69527	13.1003	7.04046	4.392	14.9345	26.5463	15.7218
	MAXDN	0.891547	1.35522	7.39238	0.877769	1.8458	7.48032	0.882191	0.902508	6.51878
	MAXDP	2.1013	1.62217	5.03615	2.19953	1.82603	6.49052	2.25427	2.43829	4.86904
	DELS	10.8812	14.6496	155.633	12.3672	7.7242	116.735	14.0378	29.2757	67.9072
	MAXDN2	0.891547	1.35522	6.2949	0.877769	0.60583	6.3308	0.882191	0.902508	5.49276
	MAXDP2	2.1013	1.62217	4.92179	2.19953	1.75196	6.40695	2.25427	2.43829	4.71967
	DELS2	10.8812	14.6496	151.07	12.3672	6.11038	116.875	14.0378	29.2757	65.7511
	ETA_Alpha	11.7	10	27.3999	13.7	10.0333	21.6619	15.1	28.2	28.7
	ETA_AlphaP	0.4875	0.47619	0.47241	0.48929	0.50167	0.48137	0.4871	0.48621	0.48644
	ETA_dAlpha_A	0	0	0	0	0.00167	0	0	0	0
	ETA_dAlpha_B	0.0125	0.02381	0.02759	0.01071	0	0.01863	0.0129	0.01379	0.01356
	ETA_Epsilon_1	0.54545	0.57368	0.7561	0.52143	0.54912	0.82135	0.51538	0.52759	0.58692
	ETA_Epsilon_2	0.75	0.79524	0.94483	0.74286	0.77333	0.97196	0.75161	0.75517	0.82034
	ETA_Epsilon_3	0.44545	0.44237	0.44146	0.44359	0.44286	0.44173	0.44253	0.445	0.44132
	ETA_Epsilon_4	0.47143	0.5	0.62807	0.46533	0.49722	0.68276	0.46667	0.47143	0.51469
	ETA_Epsilon_5	0.68571	0.64667	0.88438	0.6875	0.77333	0.95735	0.7	0.7	0.81167
	ETA_dEpsilon_A	0.1	0.13131	0.31463	0.07784	0.10627	0.37961	0.07286	0.08259	0.1456
	ETA_dEpsilon_B	0.07403	0.07368	0.12803	0.0561	0.0519	0.13859	0.04872	0.05616	0.07223
	ETA_dEpsilon_C	-0.02597	-0.05763	-0.18661	-0.02174	-0.05437	-0.24103	-0.02414	-0.02643	-0.07337
	ETA_dEpsilon_D	0.06429	0.14857	0.06045	0.05536	0	0.01461	0.05161	0.05517	0.00867
	ETA_Psi_1	0.65	0.5988	0.5	0.65865	0.64871	0.49526	0.64807	0.64384	0.59297
	ETA_dPsi_A	0.06429	0.11549	0.21429	0.05564	0.06558	0.21903	0.06622	0.07045	0.12132
	ETA_dPsi_B	0	0	0	0	0	0	0	0	0
	ETA_Shape_P	0.11111	0.16	0.23601	0.09489	0.19934	0.24291	0.15232	0.12766	0.15679
	ETA_Shape_Y	0.37607	0.4	0.36496	0.32117	0.37874	0.34161	0.29139	0.31206	0.2892
	ETA_Shape_X	0	0	0.12165	0	0	0.11541	0.02649	0.02837	0.05807
	ETA_Beta	35.75	31	84.5	37.75	25.5	65.5	40.25	79	69
	ETA_BetaP	1.48958	1.47619	1.4569	1.34821	1.275	1.45556	1.29839	1.36207	1.16949
	ETA_Beta_s	14.75	13	36.5	16.75	13	30.25	19.25	37	36
	ETA_BetaP_s	0.61458	0.61905	0.62931	0.59821	0.65	0.67222	0.62097	0.63793	0.61017
	ETA_Beta_ns	21	18	48	21	12.5	35.25	21	42	33
	ETA_BetaP_ns	0.875	0.85714	0.82759	0.75	0.625	0.78333	0.67742	0.72414	0.55932
	ETA_dBeta	6.25	5	11.5	4.25	-0.5	5	1.75	5	-3
	ETA_dBetaP	0.26042	0.2381	0.19828	0.15179	-0.025	0.11111	0.05645	0.08621	-0.05085
	ETA_Beta_ns_d	1	0	4	1	0.5	2	1	2	0
	ETA_BetaP_ns_d	0.04167	0	0.06897	0.03571	0.025	0.04444	0.03226	0.03448	0
	ETA_Eta	16.8942	12.042	55.2024	24.1923	15.7108	39.5525	29.8361	65.9507	72.57
	ETA_EtaP	0.70392	0.57343	0.95177	0.86401	0.78554	0.87894	0.96246	1.13708	1.23
	ETA_Eta_R	42.559	33.7797	152.968	52.0985	32.2291	110.521	62.0351	145.094	148.509
	ETA_Eta_F	25.6649	21.7377	97.7653	27.9063	16.5182	70.969	32.1989	79.1432	75.9388
	ETA_EtaP_F	1.06937	1.03513	1.68561	0.99665	0.82591	1.57709	1.03867	1.36454	1.2871
	ETA_Eta_L	4.68031	3.71202	10.7182	6.70217	4.39292	8.28573	7.19814	12.4009	14.1356
	ETA_EtaP_L	0.19501	0.17676	0.1848	0.23936	0.21965	0.18413	0.2322	0.21381	0.23959
	ETA_Eta_R_L	11.6858	10.0417	26.7837	13.6858	9.54166	20.8571	14.9536	27.8716	28.1588
	ETA_Eta_F_L	7.00551	6.32964	16.0654	6.98365	5.14875	12.5714	7.75544	15.4708	14.0232
	ETA_EtaP_F_L	0.2919	0.30141	0.27699	0.24942	0.25744	0.27936	0.25018	0.26674	0.23768
	ETA_Eta_B	0.22818	0.37234	2.13035	0.22818	0.37234	1.55686	0.46041	1.04236	1.2552
	ETA_EtaP_B	0.00951	0.01773	0.03673	0.00815	0.01862	0.0346	0.01485	0.01797	0.02127
	ETA_Eta_B_RC	0.57218	0.63034	2.64635	0.57218	0.63034	1.98686	0.80441	1.73036	1.7712
	ETA_EtaP_B_RC	0.02384	0.03002	0.04563	0.02043	0.03152	0.04415	0.02595	0.02983	0.03002
	FMF	0.454545	0.394737	0.439024	0.357143	0.368421	0.5	0.307692	0.431034	0.392523
	fragC	177.03	109.05	663.24	205.03	104.04	421.21	226.04	919.08	674.12
	nHBAcc	2	3	18	2	2	16	2	4	9
	nHBAcc2	2	2	20	2	2	16	2	4	9
	nHBAcc3	2	2	20	2	2	16	2	4	9
	nHBAcc_Lipinski	3	5	20	3	3	16	4	8	10
	nHBDon	2	5	4	2	0	1	2	4	1
	nHBDon_Lipinski	4	9	6	4	0	1	4	8	1
	HybRatio	0.0952381	0	0.0588235	0.24	0.25	0.0416667	0.296296	0.24	0.212766
	IC0	1.29052	1.4296	1.96944	1.24562	1.46336	2.17473	1.26305	1.2894	1.54941
	IC1	2.9487	2.81295	3.88123	3.04007	3.03637	3.95552	3.15578	3.16547	3.39734
	IC2	3.83299	3.41872	4.37549	4.06515	3.54979	4.59835	4.35186	4.2318	4.72505
	IC3	4.58978	4.0503	4.85134	4.87406	4.32636	5.24118	4.94891	4.87489	5.77526
	IC4	4.98773	4.61635	5.09524	5.17147	4.32636	5.63807	5.2183	5.17678	6.12675
	IC5	5.12409	4.77424	5.09524	5.31433	4.32636	5.67255	5.26822	5.28023	6.25759
	TIC0	56.7829	54.3247	161.494	69.7546	55.6077	126.134	82.0982	149.57	165.787
	TIC1	129.743	106.892	318.261	170.244	115.382	229.42	205.126	367.195	363.516
	TIC2	168.651	129.911	358.79	227.648	134.892	266.704	282.871	490.889	505.581
	TIC3	201.95	153.911	397.809	272.947	164.402	303.988	321.679	565.487	617.953
	TIC4	219.46	175.421	417.809	289.602	164.402	327.008	339.189	600.506	655.563
	TIC5	225.46	181.421	417.809	297.602	164.402	329.008	342.434	612.506	669.563
	SIC0	0.236384	0.272412	0.309779	0.21449	0.278845	0.371242	0.209726	0.188014	0.229833
	SIC1	0.540112	0.536011	0.610491	0.523486	0.578585	0.675236	0.524011	0.461575	0.503947
	SIC2	0.702086	0.651442	0.688235	0.7	0.676417	0.784972	0.722616	0.617062	0.700894
	SIC3	0.840707	0.771791	0.763082	0.83929	0.824394	0.894708	0.821756	0.710834	0.856677
	SIC4	0.913599	0.879652	0.801446	0.890503	0.824394	0.962459	0.866486	0.754855	0.908816
	SIC5	0.938576	0.909739	0.801446	0.915103	0.824394	0.968346	0.874776	0.769939	0.928224
	CIC0	4.16891	3.81833	4.38812	4.56174	3.78457	3.68325	4.75932	5.56858	5.19206
	CIC1	2.51073	2.43498	2.47633	2.76729	2.21156	1.90246	2.86658	3.69251	3.34412
	CIC2	1.62644	1.8292	1.98206	1.74221	1.69814	1.25963	1.67051	2.62618	2.01641
	CIC3	0.869651	1.19763	1.50622	0.933298	0.921567	0.616801	1.07345	1.9831	0.966206
	CIC4	0.471702	0.631579	1.26231	0.635886	0.921567	0.219912	0.804072	1.6812	0.614714
	CIC5	0.335338	0.473684	1.26231	0.493029	0.921567	0.185429	0.754147	1.57775	0.483873
	BIC0	0.219836	0.252659	0.287963	0.202884	0.263451	0.341599	0.200075	0.179336	0.218941
	BIC1	0.502303	0.497144	0.567497	0.495161	0.546642	0.621319	0.499896	0.440272	0.480067
	BIC2	0.652939	0.604206	0.639766	0.662125	0.639073	0.722293	0.689362	0.588582	0.667681
	BIC3	0.781856	0.715827	0.709342	0.793878	0.77888	0.823267	0.783939	0.678026	0.816082
	BIC4	0.849646	0.815867	0.745005	0.84232	0.77888	0.885609	0.826611	0.720015	0.86575
	BIC5	0.872875	0.843773	0.745005	0.865589	0.77888	0.891025	0.834519	0.734403	0.884239
	MIC0	10.3319	12.2197	24.4681	9.90443	15.2848	31.4679	10.2769	10.5096	16.3512
	MIC1	23.1669	24.3157	42.9201	23.5972	29.6302	51.2921	25.3602	25.36	33.4413
	MIC2	32.5654	27.9607	48.8513	32.4924	35.7912	59.1012	32.7903	33.2676	43.8204
	MIC3	35.8264	33.6623	52.5476	35.2705	37.1524	64.3949	35.0832	35.8109	47.7152
	MIC4	38.006	36.5469	54.9867	36.9677	37.1524	68.8599	36.5586	37.4644	49.0968
	MIC5	38.1434	37.4954	54.9867	37.5042	37.1524	70.0657	36.143	37.5687	49.6396
	ZMIC0	80.0608	72.7432	193.845	96.6631	67.9164	147.646	108.849	200.899	192.803
	ZMIC1	59.7833	51.7292	114.506	65.0802	43.2739	89.2819	65.0944	125.965	117.221
	ZMIC2	36.2746	42.4374	89.4669	37.767	30.2693	67.4593	37.9776	74.5195	59.9663
	ZMIC3	27.9652	30.4306	75.3564	28.7233	26.2933	54.6585	30.2413	58.7324	42.0422
	ZMIC4	23.3182	24.8047	64.7206	24.7949	26.2933	42.2753	26.524	50.7747	37.5893
	ZMIC5	22.7138	23.0952	64.7206	23.442	26.2933	40.0137	27.3044	49.7202	35.8175
	Kier1	17.4156	15.879	47.4785	21.2404	14.9174	36.2849	24.1349	44.6017	48.4561
	Kier2	7.31887	6.62994	17.8752	9.87128	6.01172	13.7217	10.5081	19.3958	22.2639
	Kier3	3.24107	3.5046	10.2059	4.69444	3.12245	7.91919	5.23947	10.3648	13.2872
	nAtomLC	2	2	3	6	3	3	9	14	4
	nAtomP	22	21	56	22	15	42	22	22	29
	nAtomLAC	2	0	0	6	0	0	3	3	0
	MLogP	3.44	2.67	2.56	3.88	2.78	1.79	3.99	6.08	5.31
	McGowan_Volume	2.524	2.1922	5.4622	3.0876	2.2206	4.2018	3.4907	6.3092	6.2781
	MDEC-11	0	0	0.142857	0	1.02599	0	0.90856	1.62865	0.914056
	MDEC-12	2.48763	0	3.89517	2.50607	4.6819	1.21967	7.61737	15.7401	15.9247
	MDEC-13	1.93208	0	5.86147	0.976329	4.92203	2.3352	3.05995	7.47353	10.1713
	MDEC-14	0	0	0	0	0	0	0	0	0
	MDEC-22	16.1435	8.22064	10.007	25.866	4.46726	7.2295	25.133	0	0
	MDEC-23	29.4246	20.8165	37.3494	34.3536	13.858	25.6856	34.0298	0	0
	MDEC-24	0	0	0	0	0	0	0	0	0
	MDEC-33	10.9657	7.74357	0	10.9657	5.53652	18.1611	10.9657	17.999	17.3773
	MDEC-34	0	0	0	0	0	0	0	0	0
	MDEC-44	0	0	0	0	0	0	0	0	0
	MDEO-11	0	0	8.35412	0	0	6.93541	0	0	1.7792
	MDEO-12	0	0	0	0	0	0	0	0	0.285714
	MDEO-22	0	0	0	0	0	0	0	0	0
	MDEN-11	0.111111	0.90856	0.047619	0.111111	0	0	0.111111	0.39165	0
	MDEN-12	0	0.676123	0.868474	0	0	0	0	0	0
	MDEN-13	0.447214	0	0	0.447214	0	0	0.447214	0.961125	0
	MDEN-22	0	0	1.29483	0	0	2.02668	0	0	0
	MDEN-23	0	0	0	0	0.4	1.28383	0	0	0.2
	MDEN-33	0	0	0	0	0.125	0	0	0.0909091	0.1
	MLFER_A	0.497	0.728	1.583	0.497	0.003	0.003	0.497	0.991	0.003
	MLFER_BH	1.255	1.513	4.163	1.255	1.2	3.761	1.269	2.453	3
	MLFER_BO	1.294	1.471	4.18	1.294	1.18	3.656	1.294	2.524	3.05
	MLFER_S	2.711	2.136	9.111	2.711	1.54	7.927	2.561	4.995	6.385
	MLFER_E	3.461	2.852	7.252	3.461	2.117	5.487	3.253	6.466	5.434
	MLFER_L	14.513	12.166	28.12	16.509	9.752	22.855	17.151	32.532	30.049
	MPC2	39	33	100	43	32	77	49	96	92
	MPC3	56	43	130	60	42	99	67	129	117
	MPC4	82	54	174	87	54	137	91	184	150
	MPC5	118	69	234	126	76	178	129	267	196
	MPC6	138	80	290	152	86	203	157	320	209
	MPC7	163	91	307	186	100	251	196	397	260
	MPC8	184	97	340	217	115	280	235	474	304
	MPC9	201	104	364	242	130	334	269	547	340
	MPC10	177	102	406	225	110	354	259	542	386
	TPC	1209	717	2466	1397	787	2007	1517	3079	2177
	piPC1	3.6763	3.54096	4.51634	3.77276	3.4012	4.25561	3.83945	4.48864	4.47734
	piPC2	4.41884	4.23048	5.30827	4.46591	4.01638	5.00058	4.5326	5.20949	5.0814
	piPC3	5.17756	4.88753	5.89578	5.19988	4.59764	5.53438	5.23777	5.91485	5.5835
	piPC4	5.94787	5.53116	6.56386	5.96342	5.15257	6.17535	5.97365	6.66807	6.09357
	piPC5	6.70035	6.16725	7.22893	6.71743	5.74999	6.76806	6.72105	7.41901	6.65929
	piPC6	7.23541	6.67777	7.76933	7.26146	6.13719	7.15693	7.26636	7.96125	6.92658
	piPC7	7.81053	7.19998	8.21533	7.84424	6.54835	7.66558	7.85244	8.54597	7.39817
	piPC8	8.3327	7.66303	8.66737	8.37281	6.98173	8.05429	8.38572	9.0783	7.8067
	piPC9	8.81158	8.08822	9.0816	8.85446	7.39324	8.51464	8.87165	9.56415	8.20822
	piPC10	9.09986	8.44794	9.51142	9.15341	7.54074	8.76942	9.17706	9.87075	8.59693
	TpiPC	10.1341	9.48499	10.5179	10.1774	8.76852	9.89567	10.1946	10.8879	9.67928
	R_TpiPCTPC	20.8327	18.3538	14.9928	18.8265	8.16725	9.88698	17.6391	17.3829	7.3413
	PetitjeanNumber	0.444444	0.5	0.48	0.454545	0.5	0.473684	0.454545	0.47619	0.478261
	nRing	4	3	6	4	3	5	4	8	6
	n3Ring	0	0	0	0	0	0	0	0	0
	n4Ring	0	0	0	0	0	0	0	0	0
	n5Ring	0	1	0	0	0	0	0	0	0
	n6Ring	4	2	6	4	3	5	4	8	6
	n7Ring	0	0	0	0	0	0	0	0	0
	n8Ring	0	0	0	0	0	0	0	0	0
	n9Ring	0	0	0	0	0	0	0	0	0
	n10Ring	0	0	0	0	0	0	0	0	0
	n11Ring	0	0	0	0	0	0	0	0	0
	n12Ring	0	0	0	0	0	0	0	0	0
	nG12Ring	0	0	0	0	0	0	0	0	0
	nFRing	3	1	2	3	3	2	3	6	0
	nF4Ring	0	0	0	0	0	0	0	0	0
	nF5Ring	0	0	0	0	0	0	0	0	0
	nF6Ring	0	0	0	0	0	0	0	0	0
	nF7Ring	0	0	0	0	0	0	0	0	0
	nF8Ring	0	0	0	0	0	0	0	0	0
	nF9Ring	0	1	0	0	0	0	0	0	0
	nF10Ring	2	0	2	2	2	2	2	4	0
	nF11Ring	0	0	0	0	0	0	0	0	0
	nF12Ring	0	0	0	0	0	0	0	0	0
	nFG12Ring	1	0	0	1	1	0	1	2	0
	nTRing	7	4	8	7	6	7	7	14	6
	nT4Ring	0	0	0	0	0	0	0	0	0
	nT5Ring	0	1	0	0	0	0	0	0	0
	nT6Ring	4	2	6	4	3	5	4	8	6
	nT7Ring	0	0	0	0	0	0	0	0	0
	nT8Ring	0	0	0	0	0	0	0	0	0
	nT9Ring	0	1	0	0	0	0	0	0	0
	nT10Ring	2	0	2	2	2	2	2	4	0
	nT11Ring	0	0	0	0	0	0	0	0	0
	nT12Ring	0	0	0	0	0	0	0	0	0
	nTG12Ring	1	0	0	1	1	0	1	2	0
	nHeteroRing	1	1	0	1	1	1	1	2	0
	n3HeteroRing	0	0	0	0	0	0	0	0	0
	n4HeteroRing	0	0	0	0	0	0	0	0	0
	n5HeteroRing	0	1	0	0	0	0	0	0	0
	n6HeteroRing	1	0	0	1	1	1	1	2	0
	n7HeteroRing	0	0	0	0	0	0	0	0	0
	n8HeteroRing	0	0	0	0	0	0	0	0	0
	n9HeteroRing	0	0	0	0	0	0	0	0	0
	n10HeteroRing	0	0	0	0	0	0	0	0	0
	n11HeteroRing	0	0	0	0	0	0	0	0	0
	n12HeteroRing	0	0	0	0	0	0	0	0	0
	nG12HeteroRing	0	0	0	0	0	0	0	0	0
	nFHeteroRing	0	0	0	0	0	0	0	0	0
	nF4HeteroRing	0	0	0	0	0	0	0	0	0
	nF5HeteroRing	0	0	0	0	0	0	0	0	0
	nF6HeteroRing	0	0	0	0	0	0	0	0	0
	nF7HeteroRing	0	0	0	0	0	0	0	0	0
	nF8HeteroRing	0	0	0	0	0	0	0	0	0
	nF9HeteroRing	0	1	0	0	0	0	0	0	0
	nF10HeteroRing	2	0	0	2	2	0	2	4	0
	nF11HeteroRing	0	0	0	0	0	0	0	0	0
	nF12HeteroRing	0	0	0	0	0	0	0	0	0
	nFG12HeteroRing	1	0	0	1	1	0	1	2	0
	nTHeteroRing	0	0	0	0	0	0	0	0	0
	nT4HeteroRing	0	0	0	0	0	0	0	0	0
	nT5HeteroRing	0	1	0	0	0	0	0	0	0
	nT6HeteroRing	1	0	0	1	1	1	1	2	0
	nT7HeteroRing	0	0	0	0	0	0	0	0	0
	nT8HeteroRing	0	0	0	0	0	0	0	0	0
	nT9HeteroRing	0	1	0	0	0	0	0	0	0
	nT10HeteroRing	2	0	0	2	2	0	2	4	0
	nT11HeteroRing	0	0	0	0	0	0	0	0	0
	nT12HeteroRing	0	0	0	0	0	0	0	0	0
	nTG12HeteroRing	1	0	0	1	1	0	1	2	0
	nRotB	2	3	9	6	1	7	7	13	15
	RotBFrac	0.0740741	0.130435	0.142857	0.193548	0.0454545	0.142857	0.205882	0.2	0.234375
	nRotBt	5	5	19	9	5	13	12	21	22
	RotBtFrac	0.185185	0.217391	0.301587	0.290323	0.227273	0.265306	0.352941	0.323077	0.34375
	LipinskiFailures	0	0	1	0	0	1	0	1	1
	topoRadius	5	6	13	6	5	10	6	11	12
	topoDiameter	9	12	25	11	10	19	11	21	23
	topoShape	0.8	1	0.923077	0.833333	1	0.9	0.833333	0.909091	0.916667
	GGI1	4	5	18	4	5	14	6.5	12.5	15
	GGI2	2.66667	2.88889	10.2222	2.66667	2.66667	7.11111	3.77778	6.88889	7.11111
	GGI3	2.0625	1.35417	6.5	2.0625	1.125	5.75	2.4375	4.75	4.375
	GGI4	2.12444	1.16056	5.78667	2.12444	1.59111	4.43556	2.20444	4.96889	4.27111
	GGI5	1.14583	0.757222	5.40278	1.17361	0.638889	2.55556	1.28472	2.73611	2.34028
	GGI6	0.827755	0.369116	1.86612	0.949388	0.444082	1.96816	1.15347	2.42939	1.86041
	GGI7	0.303819	0.271755	1.09375	0.484375	0.298611	1.39236	0.803819	1.63889	1.83333
	GGI8	0.139078	0.23256	0.862182	0.319476	0.156715	1.07685	0.652809	1.355	0.871756
	GGI9	0.015625	0.095625	0.7625	0.148125	0.1425	0.735	0.3625	0.83375	0.855
	GGI10	0	0.0977492	0.776043	0.0700949	0	0.640139	0.164881	0.660545	0.614835
	JGI1	0.148148	0.217391	0.285714	0.129032	0.227273	0.285714	0.191176	0.192308	0.234375
	JGI2	0.0683761	0.0875421	0.102222	0.0620155	0.0833333	0.0923521	0.0770975	0.0717593	0.0772947
	JGI3	0.046875	0.0423177	0.0580357	0.0429688	0.0340909	0.0684524	0.0443182	0.0452381	0.0441919
	JGI4	0.0472099	0.0446368	0.0507602	0.0424889	0.0611966	0.0498377	0.040823	0.0451717	0.0427111
	JGI5	0.0249094	0.0360582	0.0500257	0.0217335	0.0290404	0.0311653	0.022539	0.0222448	0.0218718
	JGI6	0.021783	0.0194271	0.0166618	0.0186154	0.0246712	0.0277206	0.0205977	0.020588	0.0191795
	JGI7	0.0126591	0.0169847	0.0147804	0.0115327	0.0213294	0.0178508	0.0154581	0.0150357	0.0199275
	JGI8	0.0139078	0.0166114	0.0134716	0.0110164	0.0142468	0.014552	0.0145069	0.0144149	0.00898718
	JGI9	0.00520833	0.00869318	0.0110507	0.00822917	0.0178125	0.0103521	0.0100694	0.0100452	0.00872449
	JGI10	0	0.0139642	0.00994927	0.00778832	0	0.010669	0.00785148	0.00917423	0.00621046
	JGT	0.389077	0.517516	0.668088	0.362088	0.512994	0.649484	0.451104	0.476769	0.525417
	SpMax_D	99.2143	98.3809	631.017	138.065	83.4549	347.363	164.639	561.975	602.879
	SpDiam_D	131.649	150.745	1000.76	179.035	124.437	520.762	223.448	867.191	812.116
	SpAD_D	198.429	196.762	1262.03	276.13	166.91	694.726	329.278	1123.95	1205.76
	SpMAD_D	8.26786	9.36961	21.7592	9.8618	8.34549	15.4384	10.6219	19.3785	20.4366
	EE_D	99.2143	98.3809	631.017	138.065	83.4549	347.363	164.639	561.975	602.879
	VE1_D	0.10478	0.0786318	0	0.446918	0	0.130796	0.380931	0	0
	VE2_D	0.00436584	0.00374437	0	0.0159614	0	0.00290659	0.0122881	0	0
	VE3_D	-5.41414	-5.34026	-204.35	-2.25506	-69.8433	-9.15351	-2.99192	-203.456	-200.141
	VR1_D	397.392	298.954	926.235	524.253	4.0001e+06	762.2	308.812	753.311	2.00004e+07
	VR2_D	16.558	14.2359	15.9696	18.7233	200005	16.9378	9.96169	12.9881	338990
	VR3_D	14.3638	11.9706	39.6205	17.5335	30.4037	29.8629	17.7715	38.422	99.1865
	TopoPSA	55.92	119.01	404.26	55.92	43.91	280.11	55.92	111.84	158.67
	VABC	286.69	249.415	667.432	355.874	271.685	517.245	402.781	727.822	772.958
	VAdjMat	5.58496	5.39232	6.85798	5.80735	5.32193	6.49185	5.9542	6.85798	6.88264
	MWC2	4.89035	4.72739	5.78996	5.00395	4.69135	5.53339	5.11799	5.77765	5.7462
	MWC3	5.77765	5.57973	6.66823	5.87212	5.54908	6.40523	5.98896	6.65028	6.59441
	MWC4	6.6958	6.4599	7.60639	6.77422	6.43775	7.34407	6.89669	7.56993	7.48605
	MWC5	7.61234	7.33368	8.50654	7.67925	7.3192	8.23721	7.79606	8.47073	8.3535
	MWC6	8.54267	8.21798	9.44391	8.60135	8.21094	9.17295	8.71654	9.39873	9.24465
	MWC7	9.47001	9.09974	10.3523	9.52332	9.10064	10.076	9.62964	10.3136	10.1209
	MWC8	10.405	9.98714	11.29	10.4548	9.99474	11.0093	10.557	11.2457	11.0121
	MWC9	11.3371	10.8733	12.2026	11.3848	10.8882	11.9183	11.4782	12.1685	11.8938
	MWC10	12.2738	11.7629	13.1409	12.3204	11.7839	12.8499	12.4096	13.1026	12.7856
	TWC	128.005	118.042	206.001	136.614	115.976	176.546	143.591	207.698	206.237
	SRW2	4.00733	3.85015	4.84419	4.14313	3.80666	4.59512	4.23411	4.8752	4.85981
	SRW3	0	0	0	0	0	0	0	0	0
	SRW4	5.35186	5.18739	6.2672	5.45959	5.15329	6.00881	5.57973	6.24417	6.20859
	SRW5	0	2.3979	0	0	0	0	0	0	0
	SRW6	6.92264	6.71052	7.86749	6.99851	6.70073	7.6014	7.14125	7.80995	7.7437
	SRW7	0	4.72739	0	0	0	0	0	0	0
	SRW8	8.60502	8.31263	9.55244	8.65643	8.34022	9.28126	8.80342	9.47355	9.35954
	SRW9	0	6.84268	0	0	0	0	0	0	0
	SRW10	10.3512	9.95594	11.2856	10.3866	10.0286	11.0101	10.524	11.1966	11.0168
	TSRW	10.5468	10.2137	11.4831	10.5863	10.2364	11.2086	10.725	11.397	11.2317
	MW	314.166	279.148	868.023	370.228	284.122	710.923	414.278	770.478	830.293
	AMW	7.14013	7.34601	10.5857	6.61122	7.4769	12.2573	6.37351	6.64206	7.75975
	WTPT-1	49.8778	42.808	116.841	57.9181	40.9426	90.8943	63.5083	120.168	119.98
	WTPT-2	2.07824	2.03847	2.01449	2.0685	2.04713	2.01987	2.04866	2.07185	2.03356
	WTPT-3	8.61742	12.867	64.5948	8.73557	12.4821	57.7313	12.166	24.318	33.734
	WTPT-4	0	0	33.8612	0	0	24.1715	0	0	17.217
	WTPT-5	8.61742	12.867	17.6273	8.73557	9.28748	18.6422	12.166	24.318	9.99185
	WPATH	1150	993	17821	1848	805	7546	2458	15947	16980
	WPOL	44	32	112	48	33	84	55	105	99
	XLogP	2.561	-0.149	1.514	4.626	1.66	-0.258	3.004	4.106	3.729
	Zagreb	132	112	326	148	108	252	166	322	312
	TDB1u	1.26861	1.24684	1.34235	1.26296	1.28785	1.3692	1.26131	1.2698	1.29039
	TDB2u	2.26121	2.25271	2.35766	2.2362	2.24396	2.38883	2.22709	2.24741	2.26813
	TDB3u	3.15449	3.17792	3.26676	3.08663	3.20472	3.28898	3.09587	3.12309	3.15561
	TDB4u	4.06432	4.01685	4.11152	3.96513	4.01147	4.17448	3.87936	3.89045	4.00095
	TDB5u	4.90648	4.89686	4.98908	4.9394	4.87412	5.03741	4.67598	4.75872	4.79498
	TDB6u	5.68382	6.12134	6.05437	5.75082	6.19357	6.07259	5.62818	5.58212	5.49002
	TDB7u	6.51886	7.238	6.80485	6.57134	7.44705	6.9529	6.58081	6.41779	6.14511
	TDB8u	7.45476	8.31413	7.57269	7.40177	8.52093	7.73223	7.34965	7.31532	6.9511
	TDB9u	8.66049	9.18726	8.68441	8.26685	9.46121	8.63982	8.02663	8.02998	7.75666
	TDB10u	10.0056	10.2756	9.77658	9.08968	10.3502	9.48275	8.58603	8.70317	8.58806
	TDB1m	126.316	126.258	254.738	117.383	148.739	290.171	115.179	121.086	164.744
	TDB2m	194.224	204.465	336.398	166.977	225.459	396.13	163.868	176.691	213.831
	TDB3m	233.05	227.55	424.181	193.56	301.791	493.665	187.661	196.757	246.069
	TDB4m	284.51	226.671	500.725	245.375	268.863	628.734	200.666	210.463	273.515
	TDB5m	325.532	239.467	656.16	304.68	312.615	642.129	236.289	278.156	300.83
	TDB6m	296.459	335.361	733.297	310.56	345.532	822.258	285.787	291.052	297.742
	TDB7m	241.253	417.127	575.254	289.466	388.306	1083.22	313.899	279.108	320.051
	TDB8m	172.992	452.106	646.987	253.607	410.616	1227.55	309.439	290.249	409.815
	TDB9m	126.145	456.37	841.684	220.142	331.096	1286.48	283.6	292.249	499.724
	TDB10m	70.3458	405.38	1093.75	186.899	243.66	1722.02	221.122	315.134	484.809
	TDB1v	378.236	363.6	449.848	362.278	371.662	473.463	345.268	356.245	386.122
	TDB2v	595.347	596.12	704.977	538.207	567.068	729.457	516.213	548.082	566.118
	TDB3v	738.292	710.724	919.699	638.529	780.693	973.587	632.216	658.775	716.691
	TDB4v	921.184	739.118	1006.45	816.648	766.075	1097.33	709.141	710.525	840.684
	TDB5v	1091.82	810.912	1163.59	1033.4	891.65	1201.58	824.971	931.356	972.14
	TDB6v	1080.21	1100.05	1333.31	1114.43	1121.27	1460.71	1005.28	1039.38	1018.14
	TDB7v	956.493	1365.12	1356.7	1101.02	1357.4	1823.27	1126.06	1024.86	1045.52
	TDB8v	810.616	1422.72	1623.14	1064.24	1524.81	2073.5	1178.7	1097.75	1242.68
	TDB9v	670.074	1455.82	2049.16	1007.05	1316.92	2224.88	1166.01	1127.48	1599.12
	TDB10v	646.235	1402.64	2485.18	981.03	1218.96	2574.46	1063.06	1246.25	1681.33
	TDB1e	9.65733	9.72475	11.0887	9.53332	9.90212	11.5061	9.59149	9.70235	10.0056
	TDB2e	16.9669	17.0923	19.7883	16.5978	17.2249	20.779	16.7177	16.9705	17.6832
	TDB3e	23.6125	24.1803	26.5201	22.7532	24.3261	27.0786	22.9643	23.229	24.0045
	TDB4e	30.2412	30.1141	34.223	29.2543	29.6554	35.6253	28.3741	28.5226	30.2529
	TDB5e	36.4009	36.2862	41.7338	36.4096	35.5884	43.1217	33.9961	35.153	35.7477
	TDB6e	41.7499	45.3139	53.6202	42.1843	45.979	51.98	41.2828	41.1681	40.9012
	TDB7e	47.4213	53.8988	56.3187	47.9156	56.6768	62.2058	48.3225	46.7604	44.8632
	TDB8e	53.7472	62.7473	60.7682	53.5475	62.8376	67.8067	53.7441	53.3784	52.2828
	TDB9e	61.024	68.7407	67.0479	59.0483	68.7223	78.4446	58.0729	58.4568	59.4482
	TDB10e	72.3967	77.7262	78.3319	64.9264	76.6468	82.5797	61.8324	63.418	63.2135
	TDB1p	2.59595	2.45337	3.11193	2.52269	2.67918	3.26592	2.40169	2.45556	2.70956
	TDB2p	4.18828	4.15314	4.67525	3.88688	4.1731	4.78656	3.70078	3.88062	3.97846
	TDB3p	5.30441	5.11789	6.33491	4.72052	6.0124	6.7363	4.69776	4.88291	5.2313
	TDB4p	6.7004	5.54004	7.06639	6.05374	6.12916	7.51392	5.43607	5.38103	6.23682
	TDB5p	8.04403	6.22875	7.94745	7.68535	7.37999	8.29625	6.34053	6.95343	7.29125
	TDB6p	8.31609	8.25834	8.60566	8.50772	9.3319	10.1206	7.71285	7.9601	7.86879
	TDB7p	7.80595	10.3108	9.27001	8.70056	10.2224	12.3111	8.74019	8.10418	8.25787
	TDB8p	7.159	10.6325	11.5321	8.78969	11.9716	14.0545	9.37258	8.82561	9.39079
	TDB9p	6.56537	11.1637	14.8335	8.7236	10.8953	14.7353	9.60626	9.17978	11.7928
	TDB10p	6.69261	11.137	17.9855	8.83446	10.4524	17.986	9.22467	10.1424	12.9313
	TDB1i	182.275	187.362	189.733	181.118	185.769	194.83	184.047	185.363	181.539
	TDB2i	331.083	332.415	346.301	330.416	348.266	363.172	339.837	341.36	339.241
	TDB3i	477.101	488.494	480.462	475.397	475.432	484.733	479.008	476.781	476.121
	TDB4i	615.184	638.385	637.33	612.247	623.87	646.431	607.973	616.131	609.45
	TDB5i	738.145	798.266	777.123	755.717	756.585	795.047	737.959	745.311	730.923
	TDB6i	869.395	982.164	970.047	881.508	952.88	959.547	886.869	868.087	846.802
	TDB7i	1045.36	1131.56	1104.57	1033.35	1207.65	1098.64	1042.98	1025.15	961.839
	TDB8i	1254.65	1362	1201.18	1188.58	1312.73	1188.57	1171.04	1179.16	1103.96
	TDB9i	1509.7	1496.95	1333.12	1355.64	1522.89	1375.12	1287.14	1317.16	1201.36
	TDB10i	1816.65	1733.37	1460.62	1515.93	1773.06	1451.99	1402.39	1418.41	1296.55
	TDB1s	3.979	4.46546	4.3162	3.6261	3.65694	4.23364	3.52828	3.6433	3.52995
	TDB2s	6.41726	7.52216	18.4952	5.70142	5.729	19.4696	5.47071	5.73616	10.0028
	TDB3s	8.47283	10.1655	15.0882	7.335	8.2285	14.689	7.19463	7.49774	9.35366
	TDB4s	10.4288	11.6339	21.8936	9.2063	8.80423	22.1804	8.36599	8.30736	11.6536
	TDB5s	12.7662	12.725	21.7124	11.6973	9.90627	31.4705	9.93029	10.7113	13.1347
	TDB6s	14.6368	16.0629	66.0844	13.7711	13.0456	27.6028	12.7703	12.9072	14.8298
	TDB7s	16.183	20.8883	35.4189	15.4922	18.7776	60.4149	15.4072	14.1109	14.1282
	TDB8s	16.6062	24.8848	34.1704	16.3326	19.5583	47.2199	16.6212	15.764	19.4193
	TDB9s	16.5773	28.4068	29.571	16.69	19.2942	80.6445	17.2013	16.5512	23.4333
	TDB10s	20.4569	31.5635	42.4619	17.8291	20.2925	53.6275	17.9301	18.0426	22.3229
	TDB1r	0.560436	0.548727	0.690191	0.540457	0.576538	0.737618	0.528185	0.542401	0.585129
	TDB2r	0.909347	0.920594	1.08153	0.839462	0.896043	1.14705	0.817286	0.856018	0.8856
	TDB3r	1.16509	1.16373	1.45537	1.0345	1.27117	1.54124	1.03563	1.0761	1.14966
	TDB4r	1.4619	1.27956	1.67427	1.32395	1.30747	1.83169	1.1901	1.191	1.37035
	TDB5r	1.7447	1.42338	1.97202	1.66826	1.5331	2.0318	1.3914	1.53685	1.58887
	TDB6r	1.81933	1.87388	2.29244	1.85158	1.99603	2.48654	1.7104	1.76058	1.71243
	TDB7r	1.75538	2.33419	2.3461	1.91658	2.36613	3.03991	1.95386	1.80948	1.79964
	TDB8r	1.65356	2.53445	2.71379	1.94738	2.65299	3.44158	2.08892	1.99413	2.11755
	TDB9r	1.53383	2.68318	3.28154	1.93495	2.47882	3.71681	2.12534	2.08073	2.61829
	TDB10r	1.66684	2.77182	4.00857	1.98279	2.43911	4.29959	2.06131	2.28998	2.77199
	PPSA-1	414.478	434.396	521.018	533.467	405.059	292.867	578.03	979.252	786.341
	PPSA-2	635.802	870.689	2429.84	932.47	486.856	1052.3	1174.6	3762.23	2907.52
	PPSA-3	27.8353	43.1375	60.1806	30.6896	18.9654	28.178	33.3048	66.5547	43.787
	PNSA-1	155.05	210.973	798.213	174.974	167.218	719.854	177.747	367.07	484.408
	PNSA-2	-237.844	-422.868	-3722.58	-305.845	-200.985	-2586.51	-361.197	-1410.26	-1791.11
	PNSA-3	-17.5237	-29.3732	-129.844	-18.6663	-12.1996	-100.153	-17.5892	-45.0514	-51.1831
	DPSA-1	259.428	223.423	-277.194	358.493	237.842	-426.986	400.283	612.181	301.933
	DPSA-2	873.646	1293.56	6152.42	1238.31	687.842	3638.81	1535.8	5172.49	4698.63
	DPSA-3	45.359	72.5107	190.025	49.3559	31.165	128.331	50.8939	111.606	94.9701
	FPSA-1	0.727757	0.673097	0.394941	0.753016	0.707803	0.289188	0.764815	0.727353	0.618801
	FPSA-2	1.11637	1.34913	1.84186	1.31623	0.850735	1.03908	1.55417	2.79445	2.28804
	FPSA-3	0.0488743	0.0668416	0.045618	0.0433199	0.0331402	0.0278241	0.0440669	0.0494344	0.0344577
	FNSA-1	0.272243	0.326903	0.605059	0.246984	0.292197	0.710812	0.235185	0.272647	0.381199
	FNSA-2	-0.417616	-0.655234	-2.82178	-0.431715	-0.351203	-2.55402	-0.477915	-1.04749	-1.40949
	FNSA-3	-0.0307688	-0.0455138	-0.0984243	-0.0263484	-0.0213176	-0.0988953	-0.0232729	-0.0334626	-0.0402779
	WPSA-1	236.057	280.346	687.343	377.93	231.806	296.592	436.862	1318.39	999.241
	WPSA-2	362.107	561.916	3205.52	660.601	278.617	1065.69	887.74	5065.17	3694.73
	WPSA-3	15.853	27.8396	79.3921	21.7418	10.8535	28.5364	25.171	89.604	55.6423
	WNSA-1	88.3053	136.156	1053.03	123.959	95.6948	729.01	134.338	494.195	615.56
	WNSA-2	-135.459	-272.906	-4910.94	-216.673	-115.019	-2619.41	-272.985	-1898.67	-2276.05
	WNSA-3	-9.98023	-18.9566	-171.295	-13.224	-6.98154	-101.427	-13.2935	-60.6537	-65.0408
	RPCG	0.0809011	0.0783332	0.0807879	0.0709983	0.0649573	0.105053	0.0610708	0.0323016	0.101471
	RNCG	0.221574	0.194276	0.0766647	0.194296	0.31378	0.0795523	0.170321	0.090359	0.0992669
	RPCS	1.99193	1.69997	1.16682	1.72926	0.437163	0.10209	1.50233	1.04757	1.78857
	RNCS	0.234933	3.32443	1.89076	0.20601	1.14595	2.48079	0	0	0
	THSA	530.209	573.682	1156.56	668.445	549.451	933.88	717.725	1234.52	1231.23
	TPSA	39.319	71.6872	162.675	39.9964	22.8256	78.841	38.0525	111.801	39.5157
	RHSA	0.930962	0.888921	0.876689	0.943543	0.960114	0.922149	0.949651	0.916958	0.968904
	RPSA	0.0690379	0.111079	0.123311	0.0564569	0.0398856	0.0778507	0.0503489	0.0830421	0.0310964
	GRAV-1	2014.41	1791.28	6941.21	2260.68	1788.68	5608.83	2476.32	4755.06	5799.87
	GRAV-2	44.8822	42.3235	83.3139	47.5466	42.2928	74.8921	49.7627	68.9569	76.1569
	GRAV-3	12.6294	12.1447	19.0756	13.1244	12.1389	17.7674	13.5291	16.8158	17.9669
	GRAVH-1	2230.25	1995.15	7208.87	2556.34	1969.92	5743.07	2832.28	5366.07	6287.49
	GRAVH-2	47.2255	44.6671	84.9051	50.5603	44.3837	75.783	53.2192	73.2535	79.2937
	GRAVH-3	13.0653	12.589	19.3177	13.6733	12.5357	17.908	14.1486	17.5073	18.4569
	GRAV-4	4458.38	3568.36	15806.7	5108.81	3705.62	13299.5	5808.23	12080.1	14704.8
	GRAV-5	66.7711	59.7358	125.725	71.476	60.8738	115.323	76.2118	109.909	121.263
	GRAV-6	16.4586	15.2812	25.0965	17.2229	15.4746	23.6925	17.9755	22.9451	24.4992
	LOBMAX	1.19806	2.68593	2.81483	1.27785	2.07917	1.66595	1.18667	1.99628	1.78111
	LOBMIN	1.15596	2.68593	2.81483	1.22028	2.07917	1.66595	1.18667	1.99628	1.43091
	MOMI-X	3836.23	5447.75	82913.9	5994.97	4359.84	25295.7	7184.16	41273.5	34438.1
	MOMI-Y	2488.72	5242.38	80353.8	3892.25	3894.53	23513.3	5157.19	36823.7	26458.4
	MOMI-Z	1583.59	386.151	4298.73	2626.35	483.108	5981.26	2859.34	5874.38	11390.4
	MOMI-XY	1.54145	1.03917	1.03186	1.54023	1.11948	1.0758	1.39304	1.12084	1.3016
	MOMI-XZ	2.42249	14.1078	19.288	2.28262	9.02456	4.22916	2.51252	7.02602	3.02343
	MOMI-YZ	1.57157	13.576	18.6925	1.482	8.06142	3.93117	1.80363	6.26851	2.32287
	MOMI-R	7.0328	7.0787	14.8827	8.18042	6.67876	11.6163	8.47195	13.0077	12.8488
	geomRadius	6.90188	7.8759	14.6168	8.25144	7.29518	10.8975	8.25799	12.5507	11.9555
	geomDiameter	11.7468	15.2445	27.6529	14.4873	14.3528	18.816	14.5506	24.5039	23.3523
	geomShape	0.701971	0.935593	0.891852	0.755731	0.967441	0.726638	0.762	0.952403	0.953265
	RDF10u	11.0317	12.5327	13.5038	14.1771	7.76652	6.24007	16.7374	29.2549	21.5946
	RDF15u	12.1568	8.70676	32.7868	15.8386	10.8905	22.0205	17.7971	32.3323	34.9956
	RDF20u	8.07943	8.60452	8.11498	9.34193	5.15184	3.69709	10.2137	19.7921	14.0849
	RDF25u	41.8821	27.8248	79.192	60.1303	31.4057	59.7315	65.107	105.337	97.8427
	RDF30u	8.11683	12.3438	23.6325	17.0679	11.7845	9.96341	24.5232	47.8835	38.2829
	RDF35u	22.8925	14.6013	26.0614	22.9717	13.0268	17.3809	40.4373	86.4766	62.83
	RDF40u	15.7617	14.8322	24.6624	17.3339	18.7128	19.0437	35.4733	61.8443	63.4874
	RDF45u	29.0114	13.7123	45.6492	36.4833	13.249	30.4311	49.3194	87.244	82.0953
	RDF50u	37.6039	15.2467	38.2242	47.7087	14.5537	35.5199	54.0081	112.034	85.5362
	RDF55u	20.2247	6.85419	36.7449	24.9682	4.68258	24.1847	37.0798	78.3717	79.9565
	RDF60u	18.6402	15.1084	30.0168	26.6846	7.81719	22.3555	36.0439	90.7427	74.8868
	RDF65u	30.057	15.5229	49.1496	47.7288	20.3399	33.1759	52.5488	120.038	84.1975
	RDF70u	21.6419	10.9842	35.3967	42.6656	5.09577	22.2713	55.6919	95.3543	93.7031
	RDF75u	14.2105	11.7575	28.8594	31.4153	12.0792	26.5198	36.7109	87.6725	92.1391
	RDF80u	15.6919	6.07498	31.1959	28.8023	9.07117	19.8842	34.5499	84.5057	77.7653
	RDF85u	17.1297	6.16819	35.9206	29.9117	7.99583	22.7419	41.7008	103.751	88.9899
	RDF90u	10.8459	7.21888	28.0849	20.4032	15.6614	19.0411	34.0689	92.9836	83.6383
	RDF95u	1.85008	5.09716	28.7165	18.7421	6.57418	26.1439	24.3426	72.8286	81.1905
	RDF100u	2.40082	10.8256	24.7069	13.2587	16.2157	19.0042	13.9057	64.3695	75.0295
	RDF105u	2.94342	2.91595	42.3337	10.3962	6.88601	18.8411	17.1171	65.1555	74.4411
	RDF110u	2.46102	10.8543	29.8602	7.25178	6.14474	25.6988	15.9919	65.4504	71.1811
	RDF115u	0.316822	3.76876	25.4463	4.35451	10.8802	16.5226	9.07383	58.4399	69.9011
	RDF120u	0.00164299	7.23107	20.7417	3.90031	5.55644	18.2754	2.69774	69.6795	56.5062
	RDF125u	0	2.91138	21.8281	4.66221	5.516	12.9662	7.24879	60.8549	55.8946
	RDF130u	0	5.23653	19.3016	3.72215	3.077	10.5476	1.98735	63.2139	37.5504
	RDF135u	0	3.10932	24.2122	1.79911	4.6104	10.7189	2.78072	48.0806	43.9942
	RDF140u	0	1.52829	20.5294	0.108202	0	6.72362	0.501194	50.6051	29.2903
	RDF145u	0	0.570372	18.7417	0.984024	0.11464	4.00087	0.785498	40.4222	31.3236
	RDF150u	0	0.35217	18.9338	0	0	6.06753	0	45.0394	27.0568
	RDF155u	0	0.00146443	19.576	0	0	3.80749	0	28.195	27.0764
	RDF10m	0.980078	1.17532	1.24151	1.24404	0.652144	0.546548	1.45873	2.56187	1.82613
	RDF15m	12.4085	8.78745	59.5628	16.0861	11.6426	42.4877	18.5085	33.3896	49.1511
	RDF20m	0.55535	0.744001	1.35791	0.663084	0.461374	0.745418	0.729553	1.44233	1.22791
	RDF25m	28.0322	18.6325	78.2894	31.95	22.1624	61.5331	35.3545	65.791	70.3148
	RDF30m	2.67125	6.11541	17.7988	2.73227	4.3289	10.0331	5.47842	8.41879	13.5279
	RDF35m	6.05547	6.46248	8.38503	5.96036	2.02541	11.1666	8.2262	18.4572	22.3652
	RDF40m	1.365	1.32141	11.58	2.26225	8.5524	15.3009	4.72654	12.9033	26.4409
	RDF45m	10.5697	4.3353	30.8274	13.4318	3.97138	30.6768	14.5066	21.4862	35.632
	RDF50m	14.1873	7.24165	22.4897	18.1951	5.6202	33.6097	17.8806	40.6427	39.4739
	RDF55m	5.31088	2.57683	46.6154	6.46332	1.94447	23.3076	9.74428	20.7696	38.1843
	RDF60m	3.92671	6.17055	21.4207	7.05136	2.02423	15.6959	8.97955	23.1798	37.8973
	RDF65m	16.5925	6.4324	42.8082	22.8025	17.9284	24.4783	21.0527	45.6673	36.2149
	RDF70m	6.40136	3.82057	24.3225	10.3886	0.684224	28.9791	16.5838	28.9508	29.5989
	RDF75m	3.06475	4.69669	15.0387	9.54946	3.64938	25.7195	9.74928	22.6931	46.9696
	RDF80m	5.69316	3.99689	14.9937	8.93704	2.96168	27.0367	11.8399	21.3709	32.2425
	RDF85m	4.34228	1.5717	26.0797	7.48107	1.35755	20.2362	9.69716	28.0451	32.5306
	RDF90m	0.590036	3.28062	10.3603	3.16842	4.91414	23.2579	6.68775	19.8717	29.2254
	RDF95m	0.085667	0.750249	16.6503	3.58249	2.07636	28.4881	3.82131	23.439	25.7152
	RDF100m	0.824698	3.43312	17.0457	3.29573	3.09298	22.5488	3.69724	15.4349	36.813
	RDF105m	0.222601	2.05491	25.6535	1.79554	2.71371	20.1417	2.02469	13.6427	26.5044
	RDF110m	0.0206029	3.27745	23.9062	0.649229	0.319545	27.0706	3.20188	18.273	28.4702
	RDF115m	0.0022314	0.280915	14.8695	0.330498	1.35809	16.8797	1.54312	17.5474	27.843
	RDF120m	0	1.24277	14.8598	0.497279	0.24351	19.5888	0.658319	19.7139	26.7024
	RDF125m	0	1.49909	11.1992	0.264245	0.904951	12.2649	0.44925	19.3055	23.622
	RDF130m	0	0.480407	13.4684	0.139298	0.0488999	10.2874	0.786494	21.0347	13.4766
	RDF135m	0	0.227614	13.7043	0.0913945	0.161861	13.9455	0.0548622	16.2511	17.5807
	RDF140m	0	0.0554782	9.44635	0.000769972	0	5.76021	0.00372817	13.3811	8.66539
	RDF145m	0	0.00793901	10.4133	0.00693056	0.00080742	4.67875	0.00553233	18.1615	10.4728
	RDF150m	0	0.00248036	17.4559	0	0	8.24089	0	14.9327	12.7154
	RDF155m	0	0	14.6125	0	0	4.11388	0	15.1761	6.09772
	RDF10v	2.73356	2.81555	3.27495	3.58569	2.10422	1.63855	4.28018	7.42391	5.78593
	RDF15v	11.5718	8.54308	29.8645	15.2506	9.79446	20.0652	16.4781	29.4282	32.7695
	RDF20v	1.84271	2.34097	2.42014	2.18692	1.14681	1.12211	2.31417	4.52199	3.29895
	RDF25v	27.2708	18.2333	57.5553	32.1518	21.1813	40.5568	35.6567	65.8433	60.3804
	RDF30v	3.51101	5.43322	12.4016	4.15421	5.49851	6.5676	7.92601	13.8902	15.4707
	RDF35v	8.7577	6.07054	9.14631	8.78045	3.54252	8.49496	13.4233	29.0834	25.9993
	RDF40v	4.01974	3.50346	10.0897	4.96407	7.71954	10.3031	9.60982	19.3756	25.9223
	RDF45v	12.9337	5.03133	23.6982	16.306	3.59798	17.5932	18.7358	29.8979	36.6813
	RDF50v	17.1562	6.80117	19.2032	21.5406	6.36612	21.4907	22.0098	46.2318	38.451
	RDF55v	6.86202	2.44762	22.3602	8.33001	1.56323	13.4414	12.2368	26.3413	34.7057
	RDF60v	5.91377	6.7812	12.6823	9.5231	2.69528	11.2989	13.0289	31.8321	35.8123
	RDF65v	17.1594	6.41949	24.4512	24.9108	13.2413	17.4373	24.0885	53.2778	36.2826
	RDF70v	8.5868	4.42842	18.1896	14.9585	1.30425	14.5346	21.5734	37.0986	35.4733
	RDF75v	4.66014	4.91773	10.6471	12.3177	4.87385	16.6131	13.7669	31.0476	43.7381
	RDF80v	5.43906	4.13621	14.7051	10.3703	3.91172	12.2017	12.9572	27.836	33.4746
	RDF85v	5.65136	2.09564	22.8538	9.96049	2.71086	12.6762	14.1153	36.7008	34.259
	RDF90v	1.99704	3.35628	10.9842	5.92801	5.69599	10.785	10.3773	28.916	33.7751
	RDF95v	0.310598	1.38932	13.303	5.69581	2.58061	15.7484	6.28428	29.7692	32.1192
	RDF100v	0.628461	3.45086	13.443	4.1983	4.58683	11.8176	4.68303	20.7317	39.6122
	RDF105v	0.514932	1.75784	24.005	2.84468	2.79518	11.9746	4.17194	19.0431	28.4618
	RDF110v	0.185413	3.23157	16.9126	1.57428	1.16076	13.9577	4.0348	22.7691	30.8877
	RDF115v	0.0232529	0.851701	12.4726	1.00967	2.17345	9.92871	2.12556	22.0058	28.1799
	RDF120v	0	2.06942	12.4843	0.920517	0.897221	11.563	0.907023	25.7639	25.5241
	RDF125v	0	1.18065	9.69611	0.83238	1.54134	5.99337	1.35591	24.7407	22.2569
	RDF130v	0	0.867387	10.2737	0.477645	0.295789	5.98132	0.67328	25.3061	13.4675
	RDF135v	0	0.587194	12.1992	0.331967	0.670804	7.91288	0.291673	19.6764	17.5468
	RDF140v	0	0.177127	8.31527	0.00795288	0	3.61619	0.037285	17.2391	10.5033
	RDF145v	0	0.0475595	8.23551	0.0722218	0.00841394	3.02873	0.0576511	19.0308	12.2366
	RDF150v	0	0.0258473	11.675	0	0	3.0013	0	18.4951	10.9352
	RDF155v	0	0.000107481	10.6368	0	0	2.74035	0	16.0247	7.93456
	RDF10e	11.0122	13.1917	13.9021	13.981	7.33103	6.02477	16.3958	28.7924	20.5348
	RDF15e	12.4836	8.80282	37.9605	16.1646	11.6249	25.9203	18.5987	33.868	38.2783
	RDF20e	7.5858	8.1261	7.77158	8.78213	5.26303	3.63992	9.73101	18.9276	13.8392
	RDF25e	41.5399	27.9926	92.3389	58.2188	31.7229	70.4504	63.3244	103.988	103.296
	RDF30e	7.69933	12.9135	26.4064	15.6691	11.2402	11.4285	23.2485	44.6292	37.7547
	RDF35e	21.9197	14.6852	27.0193	21.8965	12.272	18.8106	38.5307	82.625	61.8143
	RDF40e	14.8449	14.025	25.0782	16.43	17.8642	20.3874	33.479	58.7059	63.3383
	RDF45e	28.4834	13.1362	50.018	35.4775	12.9298	35.7224	47.311	83.5189	82.1068
	RDF50e	36.6227	15.6035	40.5648	46.3905	14.1338	40.2504	52.1552	108.509	87.629
	RDF55e	19.5317	6.96332	40.3984	24.0607	4.82481	29.1483	36.056	76.0422	81.6322
	RDF60e	17.8058	14.6998	33.1558	25.744	7.28183	24.3885	34.4636	87.5167	77.2017
	RDF65e	29.6701	15.4201	57.8422	46.8654	21.91	38.2548	51.121	116.391	85.9425
	RDF70e	20.5252	10.5875	39.4658	40.1947	4.73943	25.926	53.3506	91.512	93.0749
	RDF75e	13.4711	11.8334	32.7956	30.0514	11.9208	30.9127	35.1004	83.8242	93.5159
	RDF80e	15.4757	6.05351	32.7201	27.9823	8.97084	25.0239	34.0678	81.3646	79.4329
	RDF85e	16.6397	5.96975	38.0605	28.8682	7.58884	27.181	40.0363	100.102	86.6355
	RDF90e	10.1284	7.44469	28.6651	19.252	15.103	24.3298	32.2366	88.4039	82.5328
	RDF95e	1.69553	4.7489	31.9146	17.7762	6.15242	30.0463	22.9362	70.0844	79.599
	RDF100e	2.59215	10.929	26.4144	13.0468	15.5264	22.4979	13.5191	62.6135	74.9622
	RDF105e	3.07444	3.0595	44.5392	10.1434	6.83004	21.7367	16.3495	62.5087	73.1735
	RDF110e	2.20012	10.7081	33.5763	6.70342	5.66507	31.7935	15.1349	62.9992	70.5176
	RDF115e	0.282283	3.50582	27.3796	4.06386	10.8842	18.0734	8.69177	56.275	69.7272
	RDF120e	0.00146388	7.21365	22.2808	3.59991	5.07949	21.7093	2.51517	67.3102	58.2415
	RDF125e	0	3.15937	22.9986	4.44732	5.12659	15.0333	6.66227	59.1983	57.8453
	RDF130e	0	5.11997	21.0925	3.51325	2.7603	11.7302	2.11828	60.8145	37.5556
	RDF135e	0	2.97024	25.4971	1.6605	4.19688	12.5903	2.5062	46.5028	44.6266
	RDF140e	0	1.46355	21.9673	0.096424	0.000109125	7.78579	0.446705	48.8992	29.272
	RDF145e	0	0.517126	19.7456	0.876747	0.102142	4.46623	0.699865	39.692	31.142
	RDF150e	0	0.313777	21.8291	0	0	7.68948	0	43.5263	28.8654
	RDF155e	0	0.00130478	22.0769	0	0	4.5919	0	27.8364	26.8426
	RDF10p	3.87455	3.79898	4.50254	5.13045	3.10109	2.3761	6.1545	10.6382	8.48839
	RDF15p	11.3747	8.48501	29.3052	15.0541	9.3519	19.6759	15.9926	28.5049	32.0227
	RDF20p	2.78838	3.44083	3.49826	3.29377	1.60216	1.58658	3.45833	6.72714	4.7758
	RDF25p	28.1558	18.7804	53.0175	34.2803	21.8183	37.422	37.9828	68.8809	59.8477
	RDF30p	4.1706	5.77453	12.2877	5.57948	6.48137	6.27739	9.95248	18.408	18.7908
	RDF35p	10.7835	6.73023	10.5247	10.8886	4.84348	8.6424	17.302	37.2931	30.898
	RDF40p	5.91627	5.15084	13.2791	6.9147	10.5962	12.334	13.4244	25.059	32.0537
	RDF45p	14.9139	5.94864	24.0411	18.777	5.28964	17.239	22.4397	37.009	42.539
	RDF50p	19.8779	7.25882	19.505	24.8353	8.40141	22.3343	25.9406	53.3949	43.0615
	RDF55p	8.44447	2.80118	26.3359	10.2022	1.92519	12.3305	15.0617	32.1788	40.2502
	RDF60p	7.57632	7.68905	13.9501	11.7171	3.30776	11.8355	16.2548	39.3923	40.2589
	RDF65p	18.4447	7.17618	24.6024	27.4622	14.5273	17.874	27.4154	61.1803	40.1872
	RDF70p	10.3309	5.08064	18.5002	18.6477	1.8566	17.3828	25.9353	44.4043	42.6009
	RDF75p	5.96298	5.62083	10.5788	14.8061	5.75507	15.6422	16.9318	38.345	49.3098
	RDF80p	6.21922	4.36694	17.0445	12.3596	4.63074	11.9408	15.0618	34.456	38.8041
	RDF85p	7.01607	2.56133	23.4676	12.3892	3.64038	11.9803	17.7998	44.9006	41.5135
	RDF90p	3.13423	3.68555	12.5344	8.01123	6.79846	9.76336	13.5303	37.0943	39.1248
	RDF95p	0.505475	1.90311	14.4742	7.48268	3.04964	16.9121	8.42567	35.3433	38.3021
	RDF100p	0.703771	4.00091	13.9985	5.13841	5.89106	12.4382	5.70793	25.8753	43.6839
	RDF105p	0.709439	1.78117	24.9841	3.68611	3.18192	12.5361	5.87368	24.2993	34.8624
	RDF110p	0.396138	3.80892	17.8939	2.33364	1.84151	12.4013	5.26438	27.5726	35.4179
	RDF115p	0.0505085	1.28533	14.5222	1.5175	2.93936	11.0264	2.79347	26.3601	33.2326
	RDF120p	0	2.72573	13.2041	1.29088	1.47373	11.5973	1.12717	31.244	28.0222
	RDF125p	0	1.1924	10.2249	1.28387	2.06856	6.38284	2.1212	29.3655	24.9402
	RDF130p	0	1.27642	11.5047	0.794474	0.575492	6.6616	0.708791	29.8585	15.7093
	RDF135p	0	0.888596	13.2899	0.528288	1.13868	7.83972	0.547961	23.0534	20.2226
	RDF140p	0	0.294633	8.998	0.0172588	0	3.87737	0.0805039	21.0522	12.772
	RDF145p	0	0.0954023	9.10662	0.156875	0.0182762	2.91812	0.125226	21.1104	14.729
	RDF150p	0	0.0561438	11.5793	0	0	2.90462	0	21.6941	12.2321
	RDF155p	0	0	11.5148	0	0	2.49894	0	17.4117	9.77306
	RDF10i	14.6884	18.2399	18.0589	18.4867	9.37922	7.83516	21.5741	38.0157	26.4235
	RDF15i	12.7992	8.89064	35.2281	16.4821	12.2029	23.8158	19.3035	35.4444	37.1983
	RDF20i	10.2781	10.3932	9.84132	11.8063	7.27501	4.70753	13.2396	25.7029	18.3938
	RDF25i	49.6871	33.2999	94.4275	74.5431	36.8505	74.0237	79.9777	125.451	118.679
	RDF30i	9.80584	16.1744	29.9601	22.8807	13.9554	11.9516	31.7738	61.2901	46.841
	RDF35i	28.2515	18.5338	32.9887	28.081	16.5742	21.3881	50.6733	107.948	76.47
	RDF40i	19.5719	19.0213	29.803	21.4909	22.502	23.0989	44.6342	78.4384	77.4874
	RDF45i	36.0428	17.5903	56.8223	45.2265	18.0932	38.5162	62.57	111.791	100.907
	RDF50i	45.5015	20.1111	47.3208	58.235	17.0718	43.9343	67.4552	141.131	104.42
	RDF55i	25.8926	9.28941	43.9764	32.4442	6.26176	30.3856	47.8134	101.615	99.8623
	RDF60i	23.8426	18.9589	38.6746	33.722	10.0058	28.1696	44.8001	114.875	92.1726
	RDF65i	35.7595	19.8754	62.5223	57.6163	25.2635	43.2291	64.5497	148.333	104.901
	RDF70i	26.8581	14.215	45.4689	53.7075	6.55016	26.9731	69.7613	119.426	116.808
	RDF75i	17.8972	14.8452	38.0007	38.9265	15.4763	32.5457	45.6207	110.552	113
	RDF80i	20.6779	6.80766	38.0339	36.8343	11.1274	24.8255	44.5476	108.863	95.9868
	RDF85i	21.9603	8.03846	43.1632	38.2204	9.50343	29.5185	52.6046	131.905	111.693
	RDF90i	14.5321	9.15341	35.238	25.8167	19.8586	24.5567	43.3161	118.77	104.138
	RDF95i	2.48003	6.5011	36.8693	23.675	8.302	31.7982	32.3277	90.1122	100.02
	RDF100i	3.62235	14.7288	30.1264	17.8397	21.7177	23.5859	18.2642	83.8881	88.955
	RDF105i	4.49369	3.53311	51.3029	14.079	8.70108	23.0229	22.5261	85.8237	92.5182
	RDF110i	3.59263	14.7362	36.4466	9.47841	8.06043	33.7555	21.3559	84.2808	88.3897
	RDF115i	0.462055	4.80158	31.0153	5.51408	15.765	20.0308	12.5532	73.9077	87.1406
	RDF120i	0.00239615	9.48155	24.7625	5.14059	7.49884	22.0876	3.44877	87.9373	69.9156
	RDF125i	0	4.12992	27.4576	6.43214	7.08376	17.288	9.61374	76.0176	70.3723
	RDF130i	0	7.58638	24.0949	5.39119	4.39871	13.3452	2.88621	79.1385	48.4021
	RDF135i	0	4.2537	29.5527	2.37618	6.30181	12.9917	3.95228	60.1884	55.4789
	RDF140i	0	2.27826	26.5329	0.157811	0.000178622	8.73134	0.730334	65.4442	36.5011
	RDF145i	0	0.836166	24.1507	1.43511	0.167192	4.91794	1.14557	50.3971	38.9508
	RDF150i	0	0.513607	23.0762	0	0	8.34103	0	56.5325	34.1819
	RDF155i	0	0.00213574	24.1142	0	0	4.5463	0	33.4156	35.366
	RDF10s	8.60177	12.2778	12.8817	10.6105	4.41852	3.98455	11.9779	21.4476	12.3013
	RDF15s	12.1353	8.58942	32.2728	15.4783	11.0882	20.0151	16.9724	30.9669	32.3996
	RDF20s	3.80775	4.35174	4.52413	4.66247	2.73421	2.13832	4.97444	9.58462	7.67971
	RDF25s	34.3825	26.1239	256.076	43.6433	26.8786	182.211	46.7799	85.8163	160.426
	RDF30s	5.11636	15.5555	38.5477	8.15808	7.50776	20.2055	13.1859	24.1118	29.3519
	RDF35s	13.7109	15.2721	33.3332	13.9351	6.69313	23.6082	22.2233	47.8993	50.6256
	RDF40s	8.13158	8.16411	21.425	9.66604	9.66226	22.4794	18.7126	33.2663	52.0502
	RDF45s	21.2166	9.3674	72.9184	25.5633	6.56086	62.136	30.7673	52.9198	71.072
	RDF50s	25.7208	14.5332	56.483	32.8016	7.7422	50.8168	34.0494	71.6638	88.4262
	RDF55s	14.84	6.79293	57.7237	17.8732	3.4972	75.6953	25.4484	52.9299	78.9059
	RDF60s	11.3403	11.2005	57.511	18.127	4.3831	34.0183	22.3518	55.6047	76.6028
	RDF65s	26.9426	13.4185	146.029	39.5068	18.7452	61.5267	39.2817	88.7191	88.1268
	RDF70s	13.3538	7.54995	69.1389	24.6063	2.22434	35.3595	34.3698	57.3514	77.4321
	RDF75s	8.6429	11.5955	73.468	20.7198	8.01751	63.854	23.8384	52.7431	87.9625
	RDF80s	15.0054	5.37519	33.9294	23.912	6.24487	72.3775	27.9322	59.9657	89.4923
	RDF85s	12.9215	4.12481	46.7714	21.7709	4.50341	53.4349	28.5473	69.0076	61.4048
	RDF90s	5.10369	8.33678	30.0091	11.4323	9.50978	68.386	18.8929	50.856	71.6617
	RDF95s	0.80416	2.67323	45.8072	11.5556	3.94505	49.7657	13.7189	49.1431	74.2055
	RDF100s	3.85989	11.1002	34.0552	11.6218	8.57447	46.0733	11.5028	43.0388	68.8041
	RDF105s	2.78111	4.03614	54.1329	7.82733	4.68632	30.1411	10.2395	40.1679	58.5807
	RDF110s	0.75107	9.39659	51.1139	3.44184	2.6082	77.8739	10.8266	39.6696	57.699
	RDF115s	0.0926498	1.78319	32.5174	2.1971	5.41097	18.1645	6.00713	37.9805	59.5544
	RDF120s	0	5.69427	28.5841	2.0141	2.2752	39.7065	1.42497	48.2098	60.2828
	RDF125s	0	4.06553	28.5263	2.78494	2.88376	18.2853	3.32726	41.7724	58.7053
	RDF130s	0	3.90102	26.7299	2.08041	0.975977	12.5558	2.70483	40.4214	32.9542
	RDF135s	0	1.84251	32.8872	0.89082	1.79012	18.4019	1.00706	33.8648	41.3693
	RDF140s	0	0.89411	27.204	0.0337255	0	10.3026	0.154053	33.9653	22.434
	RDF145s	0	0.208238	23.6227	0.305973	0.0326088	5.59654	0.240126	31.1488	23.7616
	RDF150s	0	0.104778	37.0953	0	0	13.8421	0	32.2566	34.2207
	RDF155s	0	0.000435699	32.1202	0	0	8.01711	0	25.4121	21.4298
	L1u	9.04047	21.4818	73.1704	12.9275	20.3626	26.9084	13.9621	43.0045	31.9273
	L2u	6.24484	1.91294	4.17763	7.16643	2.66236	4.81436	6.56904	7.87401	11.9646
	L3u	0.802442	0.640652	1.06983	1.24106	0.184622	2.66245	1.66195	1.56608	2.90837
	P1u	0.561947	0.893757	0.933083	0.60593	0.877336	0.782557	0.629119	0.819999	0.682204
	P2u	0.388174	0.0795887	0.053274	0.3359	0.114709	0.140013	0.295995	0.15014	0.255652
	E1u	0.458626	0.584876	0.602851	0.407653	0.63182	0.537465	0.479595	0.54325	0.358018
	E2u	0.475465	0.471395	0.534694	0.36148	0.520229	0.346286	0.35011	0.427937	0.451403
	E3u	0.234744	0.35402	0.362159	0.371868	0.214529	0.419427	0.356586	0.319136	0.41602
	Tu	16.0877	24.0354	78.4178	21.335	23.2096	34.3852	22.1931	52.4446	46.8003
	Au	68.7218	56.0813	388.428	117.582	58.4635	214.007	125.839	418.298	509.651
	Vu	130.112	106.443	793.87	253.894	91.6819	593.303	300.461	1001.05	1667.44
	Ku	0.425181	0.840635	0.899625	0.412745	0.816004	0.673836	0.443678	0.729998	0.523305
	Du	1.16883	1.41029	1.4997	1.141	1.36658	1.30318	1.18629	1.29032	1.22544
	L1m	7.54621	18.4554	91.5817	10.2173	13.6721	30.2341	11.9976	46.8691	30.3402
	L2m	4.70285	1.06069	3.95347	6.39174	1.6723	5.45934	5.89766	6.72823	11.7307
	L3m	0.378111	0.323858	1.01045	0.71235	0.0314723	2.97929	1.01175	0.924396	2.05573
	P1m	0.597617	0.930214	0.948585	0.589867	0.889192	0.781794	0.634558	0.859641	0.687572
	P2m	0.372439	0.0534621	0.0409492	0.369007	0.108762	0.141168	0.31193	0.123405	0.265841
	E1m	0.318068	0.431854	0.944289	0.255162	0.284869	0.673329	0.354746	0.645425	0.328141
	E2m	0.262261	0.142143	0.479241	0.287701	0.205261	0.388233	0.284103	0.31323	0.428199
	E3m	0.0525416	0.0858297	0.323775	0.118778	0.00588118	0.489591	0.13041	0.111903	0.168761
	Tm	12.6272	19.8399	96.5457	17.3214	15.3759	38.6727	18.907	54.5217	44.1266
	Am	40.1202	25.8958	458.599	77.138	23.3469	271.399	88.8634	364.891	442.396
	Vm	66.166	52.0754	920.994	140.981	39.4423	801.826	179.36	710.916	1218.18
	Km	0.455084	0.895322	0.922877	0.438312	0.833787	0.672691	0.451837	0.789461	0.531357
	Dm	0.632871	0.659827	1.7473	0.661641	0.496012	1.55115	0.76926	1.07056	0.925101
	L1v	7.85017	18.2747	77.1137	11.0552	16.2855	27.4113	12.5973	45.4796	30.0937
	L2v	5.07543	1.34875	3.45465	6.5087	1.99999	4.64419	6.00174	6.95836	11.2763
	L3v	0.525139	0.395723	0.872159	0.889567	0.0828521	2.42234	1.24924	1.14518	2.34143
	P1v	0.583624	0.91286	0.946871	0.599085	0.886607	0.795041	0.634679	0.848767	0.688463
	P2v	0.377335	0.0673726	0.0424194	0.352709	0.108883	0.134701	0.302381	0.129861	0.257971
	E1v	0.342903	0.42364	0.669801	0.299566	0.404149	0.553935	0.393078	0.607691	0.318344
	E2v	0.286426	0.229554	0.365101	0.299751	0.29358	0.302832	0.29585	0.334725	0.397746
	E3v	0.101515	0.129222	0.24058	0.195211	0.0420069	0.334947	0.204142	0.172726	0.259062
	Tv	13.4507	20.0192	81.4405	18.4535	18.3683	34.4778	19.8483	53.5832	43.7114
	Av	46.6307	32.4134	336.669	87.5791	34.0859	204.952	98.8403	376.514	436.21
	Vv	81.0046	62.1863	650.454	170.041	55.1528	547.801	213.139	792.504	1274.48
	Kv	0.441438	0.86929	0.920307	0.427691	0.82991	0.692562	0.452019	0.773151	0.532695
	Dv	0.730844	0.782415	1.27548	0.794529	0.739736	1.19171	0.893071	1.11514	0.975152
	L1e	9.02492	21.6082	77.1762	12.8263	20.0787	27.1826	13.8952	43.2086	32.0539
	L2e	6.19007	1.85894	4.30365	7.16728	2.60828	5.1009	6.57068	7.86045	12.0533
	L3e	0.778477	0.629787	1.11833	1.21765	0.176768	2.83726	1.62939	1.53458	2.89676
	P1e	0.564288	0.89672	0.934357	0.604694	0.878189	0.773975	0.628877	0.821399	0.68194
	P2e	0.387037	0.0771443	0.0521034	0.3379	0.114079	0.145239	0.297379	0.149428	0.256432
	E1e	0.458848	0.591735	0.670567	0.401217	0.614324	0.546645	0.47449	0.548422	0.360858
	E2e	0.474636	0.445764	0.567501	0.361333	0.499312	0.382803	0.349765	0.426565	0.457005
	E3e	0.220813	0.342387	0.396089	0.354416	0.196091	0.474469	0.340837	0.305885	0.411723
	Te	15.9935	24.0969	82.5982	21.2112	22.8637	35.1208	22.0953	52.6036	47.0039
	Ae	67.7094	54.9476	423.26	116.275	56.3812	230.252	124.648	418.009	514.123
	Ve	127.192	104.342	877.299	249.424	88.5024	658.775	295.508	991.817	1680.3
	Ke	0.426988	0.84508	0.901536	0.413891	0.817284	0.660963	0.443315	0.732099	0.52291
	De	1.1543	1.37989	1.63416	1.11697	1.30973	1.40392	1.16509	1.28087	1.22959
	L1p	8.09393	18.687	75.2222	11.5311	16.9334	27.862	12.9439	44.7753	30.2501
	L2p	5.33515	1.50695	3.49348	6.63247	2.1705	4.56774	6.11124	7.14874	11.3934
	L3p	0.601545	0.450854	0.850303	0.983367	0.107562	2.37621	1.36802	1.26121	2.47806
	P1p	0.576876	0.905168	0.945407	0.602242	0.881421	0.800495	0.633786	0.841874	0.685608
	P2p	0.38025	0.0729939	0.0439067	0.346399	0.11298	0.131235	0.29923	0.134412	0.258228
	E1p	0.364548	0.442959	0.637456	0.325812	0.436938	0.572697	0.414972	0.58899	0.321475
	E2p	0.315332	0.287229	0.37277	0.311257	0.345772	0.296448	0.306468	0.353113	0.406596
	E3p	0.133071	0.169627	0.228511	0.240531	0.0716223	0.327673	0.245905	0.20942	0.296838
	Tp	14.0306	20.6448	79.566	19.1469	19.2114	34.8059	20.4232	53.1852	44.1216
	Ap	51.2605	37.2649	329.72	94.341	38.8088	204.326	105.171	385.574	447.848
	Vp	91.2672	70.606	632.734	188.695	61.9736	541.544	233.81	842.454	1346.04
	Kp	0.435689	0.857751	0.91811	0.422961	0.822132	0.700742	0.450679	0.762812	0.528412
	Dp	0.812951	0.899815	1.23874	0.877599	0.854333	1.19682	0.967345	1.15152	1.02491
	L1i	9.30179	22.3074	73.3235	13.2157	20.9894	27.167	14.1696	42.7064	32.2449
	L2i	6.43067	1.97675	4.34729	7.30423	2.74978	4.91368	6.68535	8.05065	12.122
	L3i	0.837928	0.680462	1.12147	1.28947	0.198608	2.75289	1.71008	1.61998	2.99343
	P1i	0.56135	0.893561	0.930593	0.605964	0.876831	0.779908	0.627945	0.815365	0.680841
	P2i	0.388082	0.079182	0.0551741	0.334911	0.114872	0.141062	0.29627	0.153706	0.255953
	E1i	0.490104	0.630584	0.605268	0.425865	0.671317	0.547443	0.492932	0.535726	0.365167
	E2i	0.521467	0.506197	0.578882	0.375108	0.554955	0.361309	0.361368	0.447344	0.464168
	E3i	0.255285	0.400964	0.398091	0.395194	0.248582	0.449321	0.374009	0.339972	0.44004
	Ti	16.5704	24.9646	78.7923	21.8094	23.9378	34.8335	22.565	52.377	47.3604
	Ai	72.9993	60.6207	405.865	122.991	62.4312	221.804	130.392	426.039	523.683
	Vi	139.692	115.591	842.136	269.274	97.832	624.12	314.951	1035.39	1741.1
	Ki	0.424148	0.840341	0.895889	0.411313	0.815247	0.669863	0.441918	0.723047	0.521262
	Di	1.26686	1.53775	1.58224	1.19617	1.47485	1.35807	1.22831	1.32304	1.26937
	L1s	9.0602	21.6277	77.034	12.8588	20.1856	26.636	13.9337	43.3743	31.9507
	L2s	6.21145	1.86816	4.3221	7.20733	2.63187	5.10233	6.61726	7.91149	12.0539
	L3s	0.783022	0.631477	1.12681	1.2226	0.179054	2.83315	1.63907	1.54302	2.91237
	P1s	0.564334	0.896398	0.933939	0.604019	0.877767	0.770462	0.627927	0.821035	0.681005
	P2s	0.386894	0.0774291	0.0523999	0.338552	0.114447	0.147588	0.298208	0.149757	0.256919
	E1s	0.461889	0.592818	0.668111	0.40326	0.62088	0.52617	0.477133	0.552576	0.358531
	E2s	0.475759	0.450068	0.572397	0.365403	0.508384	0.387	0.354755	0.431863	0.457077
	E3s	0.223519	0.344197	0.402098	0.358035	0.201501	0.472773	0.345212	0.309145	0.416262
	Ts	16.0547	24.1274	82.483	21.2887	22.9965	34.5715	22.1901	52.8288	46.9169
	As	68.235	55.2411	424.622	117.21	57.2113	225.825	125.888	422.29	513.287
	Vs	128.356	104.883	882.275	251.806	89.7202	645.437	299.205	1004.61	1681.84
	Ks	0.426842	0.844597	0.900908	0.413856	0.816651	0.655693	0.441891	0.731553	0.521508
	Ds	1.16117	1.38708	1.64261	1.1267	1.33077	1.38594	1.1771	1.29358	1.23187
	*For a general characterization of each descriptor, please refer to PaDEL-Descriptor user manual [42]. For a more detailed description, please refer to [REF S1].
